# Supplementary material for: Dosage Compensation in the African Malaria Mosquito Anopheles gambiae
Source: Genome Biol Evol. 2016 Jan 18;8(2):411–25. doi: 10.1093/gbe/evw004 (PMC4779611; doi:10.1093/gbe/evw004)
Supplement: Supplementary Data [file supp_evw004_File_S1new_all_tables.xlsx]

## Sheet: Table S1
Table S1. Total numbers of reads per sample of Anopheles gambiae 4th instar larvae and pupae.
Sample	Filtered reads	Mapped reads	Uniquely mapped reads
L4_12h_M_1	95126185	87668006	75086415
L4_12h_M_2	105051634	97980910	79324877
L4_12h_M_3	114404370	107564187	88241726
L4_12h_F_1	115190597	107171407	91166540
L4_12h_F_2	93602274	87069729	74217484
L4_12h_F_3	116772762	109551345	90354252
P_4h_M	373915106	328559608	314725708
P_10h_M	344466438	292589275	281426755
P_20h_M	338808767	294839595	278058199
P_4h_F	351258800	307515954	295516257
P_10h_F	351055560	299582558	287192989
P_20h_F	319126496	276327405	260392700

## Sheet: Table S2
Table S2. Raw read counts and normalised expression values (FPKM) per gene in the Anopheles gambiae larvae datasets. Only genes with at least one read in at least one sample are shown; ntr - new transcribed regions.
RNA-seq gene id	VectorBase/GenBank gene id	chromosomal location	L4_12_M1_read counts	L4_12_M2_read counts	L4_12_M3_read counts	L4_12_F1_read counts	L4_12_F2_read counts	L4_12_F3_read counts	L4_12_M1_normalised (FPKM)	L4_12_M2_normalised (FPKM)	L4_12_M3_normalised (FPKM)	L4_12_F1_normalised (FPKM)	L4_12_F2_normalised (FPKM)	L4_12_F3_normalised (FPKM)	male_mean FPKM	female_mean FPKM	mean_M/F
XLOC_000001	ntr	2L	0	0	0	0	0	1	0	0	0	0	0	0.00778309	0	0.00259436	0
XLOC_000002	ntr	2L	1	4	0	0	2	0	0.00746524	0.0282654	0	0	0.0151053	0	0.0119102	0.00503509	2.36544
XLOC_000003	ntr	2L	2	4	10	7	22	4	0.00810097	0.0153362	0.0344663	0.0233524	0.0901539	0.0134642	0.0193012	0.0423235	0.456039
XLOC_000004	ntr	2L	0	2	0	2	15	2	0	0.0233885	0	0.0203505	0.187485	0.0205335	0.00779616	0.076123	0.102415
XLOC_000005	ntr	2L	3	3	4	0	8	2	0.0278813	0.0263916	0.031633	0	0.0752207	0.0154467	0.0286353	0.0302225	0.947484
XLOC_000006	ntr	2L	0	1	13	1	0	1	0	0.00253701	0.0296483	0.00220747	0	0.00222732	0.0107284	0.00147826	7.25746
XLOC_000007	AGAP004678	2L	4668	4125	3139	4714	2270	4569	24.9172	20.8422	14.2576	20.7245	12.2588	20.2676	20.0057	17.7503	1.12706
XLOC_000008	AGAP004679	2L	7857	8347	7905	7164	4636	8682	29.4262	29.591	25.1922	22.0983	17.5661	27.0215	28.0698	22.2286	1.26278
XLOC_000010	ntr	2L	0	0	1	0	5	0	0	0	0.00248847	0	0.0147935	0	0.000829491	0.00493116	0.168214
XLOC_000011	ntr	2L	1557	1752	693	1075	781	879	2.57944	2.7474	0.976916	1.4668	1.30901	1.21015	2.10125	1.32865	1.58149
XLOC_000014	AGAP004686	2L	202	888	1777	393	2658	1181	0.739278	3.07625	5.5339	1.18461	9.84162	3.59186	3.11648	4.8727	0.639579
XLOC_000015	ntr	2L	5	2	2	0	4	6	0.0592965	0.0224513	0.0201826	0	0.0479926	0.059132	0.0339768	0.0357082	0.951511
XLOC_000018	ntr	2L	40	38	186	40	46	33	0.173694	0.156193	0.687266	0.143058	0.202087	0.119083	0.339051	0.154743	2.19106
XLOC_000019	ntr	2L	67	122	423	78	129	197	0.335706	0.578623	1.80348	0.321888	0.653926	0.820281	0.905936	0.598698	1.51318
XLOC_000020	ntr	2L	610	1488	3071	753	4832	1943	0.457895	1.05728	1.96157	0.46554	3.66959	1.21205	1.15891	1.7824	0.650201
XLOC_000022	AGAP004692	2L	199	1209	4328	364	3047	2981	0.38161	2.19455	7.06222	0.574902	5.91145	4.75052	3.21279	3.74562	0.857745
XLOC_000023	ntr	2L	135	163	129	132	147	257	0.382375	0.437014	0.310909	0.307933	0.421239	0.604926	0.376766	0.444699	0.847238
XLOC_000024	ntr	2L	0	2	0	0	5	0	0	0.0262087	0	0	0.0700307	0	0.00873623	0.0233436	0.374246
XLOC_000025	ntr	2L	476	251	499	468	279	572	1.85091	0.923855	1.65107	1.49882	1.09758	1.84836	1.47528	1.48159	0.995741
XLOC_000026	AGAP004695	2L	1011	1166	1537	938	1023	1807	3.07058	3.35212	3.97219	2.34638	3.1434	4.56079	3.46496	3.35019	1.03426
XLOC_000027	ntr	2L	0	0	0	0	2	0	0	0	0	0	0.0203996	0	0	0.00679986	0
XLOC_000028	AGAP004699	2L	0	1	0	1	0	0	0	0.00406658	0	0.00353837	0	0	0.00135553	0.00117946	1.14928
XLOC_000029	AGAP004700	2L	818	945	860	607	432	1068	8.11782	8.87707	7.26226	4.96136	4.33736	8.80785	8.08572	6.03552	1.33969
XLOC_000030	AGAP004701	2L	592	1365	2628	810	2318	1752	0.301593	0.65824	1.13923	0.339868	1.19473	0.741731	0.699689	0.758775	0.922129
XLOC_000031	ntr	2L	19	37	63	32	60	51	0.0447624	0.0825113	0.126295	0.062092	0.14301	0.0998487	0.084523	0.10165	0.831509
XLOC_000032	AGAP004703	2L	0	0	3	0	0	0	0	0	0.00497549	0	0	0	0.0016585	0
XLOC_000034	AGAP004707	2L	1218	2726	4695	1976	3971	3954	0.91465	1.93769	3.00006	1.22214	3.01691	2.4675	1.9508	2.23552	0.872641
XLOC_000035	ntr	2L	97	49	80	92	33	84	0.830768	0.397243	0.583023	0.648966	0.285942	0.597861	0.603678	0.510923	1.18154
XLOC_000037	AGAP004711	2L	25	210	239	73	538	237	0.180754	1.43721	1.4704	0.434708	3.93538	1.424	1.02945	1.93136	0.533019
XLOC_000039	AGAP004714	2L	40	139	284	60	350	202	0.0760593	0.250184	0.459513	0.0939658	0.673311	0.319195	0.261919	0.362157	0.723218
XLOC_000040	AGAP004715	2L	446	1271	2552	1121	3207	2209	2.02172	5.45361	9.84362	4.18522	14.7076	8.32138	5.77299	9.07139	0.636395
XLOC_000041	AGAP004716	2L	0	0	0	0	0	4	0	0	0	0	0	0.0324324	0	0.0108108	0
XLOC_000042	AGAP004717	2L	165	337	604	239	621	539	0.632365	1.22255	1.96974	0.75441	2.40786	1.71666	1.27488	1.62631	0.783911
XLOC_000043	AGAP004718	2L	591	868	767	512	697	1338	2.6591	3.69674	2.9365	1.89733	3.17274	5.00283	3.09744	3.35763	0.922508
XLOC_000044	AGAP004720	2L	98	219	306	169	323	325	0.196976	0.416661	0.523355	0.279769	0.656818	0.542854	0.378997	0.493147	0.768528
XLOC_000045	AGAP004723	2L	5177	5316	3832	4322	3678	5193	55.873	54.3076	35.1914	38.4179	40.1597	46.5752	48.4573	41.7176	1.16156
XLOC_000046	AGAP004724	2L	11	21	54	14	32	27	0.0590717	0.106748	0.246756	0.0619214	0.173857	0.120493	0.137525	0.118757	1.15804
XLOC_000047	AGAP004725	2L	675	3126	4352	1741	11101	2386	2.65651	11.6453	14.5742	5.6433	44.2003	7.80354	9.62532	19.2157	0.500909
XLOC_000048	AGAP004726	2L	0	0	2	1	0	1	0	0	0.00602793	0.00291727	0	0.0029435	0.00200931	0.00195359	1.02852
XLOC_000049	AGAP004727	2L	2	0	3	0	0	0	0.0178765	0	0.0228171	0	0	0	0.0135645	0
XLOC_000050	AGAP004730	2L	2	20	28	15	29	20	0.0034841	0.0329794	0.0415056	0.0215218	0.051111	0.0289537	0.0259897	0.0338622	0.767515
XLOC_000051	AGAP004732	2L	4	3	4	1	5	2	0.00787464	0.00559041	0.00670067	0.00162142	0.00995855	0.003272	0.00672191	0.00495066	1.35778
XLOC_000052	AGAP004733	2L	6	16	48	18	58	25	0.0406656	0.102647	0.276825	0.100479	0.397703	0.140808	0.140046	0.212997	0.657502
XLOC_000053	AGAP004737	2L	4187	8709	9330	5614	12462	11396	5.06149	9.96542	9.59719	5.58951	15.2412	11.4483	8.20803	10.7597	0.762853
XLOC_000054	AGAP004740	2L	3035	3447	4724	3187	3765	6858	31.7269	34.1085	42.021	27.4396	39.8189	59.5771	35.9521	42.2785	0.850364
XLOC_000055	ntr	2L	438	385	534	297	250	704	1.32998	1.10658	1.37974	0.742767	0.768007	1.77646	1.2721	1.09574	1.16095
XLOC_000056	AGAP004744	2L	20355	19538	14828	18250	14425	20259	22.5963	20.5304	14.0067	16.6861	16.2008	18.6895	19.0445	17.1921	1.10774
XLOC_000057	AGAP004749	2L	1	0	0	0	3	0	0.00140752	0	0	0	0.00427201	0	0.000469175	0.001424	0.329476
XLOC_000058	AGAP004751	2L	104	418	741	115	694	764	0.349589	1.33	2.11948	0.318382	2.36015	2.13418	1.26636	1.60423	0.789384
XLOC_000060	AGAP004754	2L	794	1173	1163	636	916	1429	1.06641	1.49126	1.32914	0.703534	1.24467	1.59495	1.2956	1.18105	1.09699
XLOC_000061	AGAP004759	2L	0	0	1	0	0	1	0	0	0.0146037	0	0	0.0142623	0.00486792	0.0047541	1.02394
XLOC_000062	ntr	2L	6	4	2	6	1	4	0.0644419	0.0406658	0.0182782	0.0530755	0.0108661	0.0357018	0.0411286	0.0332144	1.23828
XLOC_000063	AGAP004761	2L	14	75	124	38	204	67	0.0379198	0.192288	0.28579	0.0847711	0.559015	0.150809	0.171999	0.264865	0.649385
XLOC_000064	AGAP004762	2L	0	1	0	0	0	4	0	0.00186072	0	0	0	0.00653435	0.00062024	0.00217812	0.28476
XLOC_000066	AGAP004766	2L	1584	4295	6290	2808	6414	5422	1.75068	4.49331	5.91547	2.55608	7.17192	4.97994	4.05316	4.90265	0.826728
XLOC_000067	AGAP004769	2L	518	2555	3783	910	4836	3039	1.16257	5.42793	7.22462	1.68213	10.9808	5.66806	4.60504	6.11032	0.75365
XLOC_000069	AGAP004772	2L	30	35	83	35	67	97	0.0320221	0.0353629	0.0753866	0.0307696	0.0723533	0.0860425	0.0475905	0.0630551	0.754745
XLOC_000070	AGAP004773	2L	489	948	2238	1228	1442	1325	5.74294	10.5387	22.3652	11.8782	17.1335	12.9317	12.8823	13.9811	0.921406
XLOC_000071	AGAP004774	2L	523	1116	1979	787	4246	1041	0.75817	1.53137	2.44117	0.939649	6.2273	1.25409	1.5769	2.80701	0.561773
XLOC_000072	AGAP004776	2L	133	457	949	453	897	301	0.87949	2.86054	5.3399	2.46719	6.00104	1.65409	3.02664	3.37411	0.897019
XLOC_000073	AGAP013620	2L	0	0	0	0	1	2	0	0	0	0	0.187138	0.307432	0	0.164857	0
XLOC_000074	AGAP004778	2L	3868	3325	3531	3474	2106	4099	64.8791	52.7912	50.3968	47.9926	35.7381	57.1359	56.0224	46.9555	1.19309
XLOC_000076	AGAP004784	2L	219	540	606	306	873	793	1.27364	2.97268	2.99891	1.46572	5.13656	3.83256	2.41508	3.47828	0.694331
XLOC_000078	AGAP004785	2L	558	1073	1233	801	1643	1208	2.54763	4.63718	4.79019	3.01204	7.58918	4.58334	3.99167	5.06152	0.78863
XLOC_000079	AGAP004786	2L	1504	3398	4542	3338	4495	2618	12.5346	26.8063	32.2104	22.9126	37.9007	18.1319	23.8504	26.3151	0.906342
XLOC_000080	AGAP004788	2L	6295	6936	5545	4675	3966	8462	251.762	262.576	188.705	153.993	160.473	281.242	234.348	198.569	1.18018
XLOC_000082	AGAP004792	2L	11864	22936	16875	25406	26987	15639	18.9046	34.5944	22.8806	33.3425	43.5057	20.7089	25.4599	32.5191	0.782922
XLOC_000083	AGAP004794	2L	2241	3195	3051	2645	2892	3248	12.4098	16.7474	14.3765	12.0635	16.2023	14.9469	14.5112	14.4043	1.00743
XLOC_000084	AGAP004801	2L	121	431	1523	440	2301	386	0.134211	0.452515	1.43745	0.40196	2.58212	0.355799	0.674724	1.11329	0.606062
XLOC_000085	AGAP004804	2L	187	293	377	268	345	412	2.58079	3.82764	4.42731	3.0463	4.8171	4.72521	3.61191	4.1962	0.860758
XLOC_000086	AGAP004805	2L	277	1034	1789	661	2439	733	0.501166	1.77082	2.75423	0.984984	4.46446	1.10209	1.6754	2.18385	0.767181
XLOC_000087	AGAP004807	2L	2	6	1	1	0	1	0.0129932	0.0368967	0.00552805	0.0053507	0	0.0053988	0.0184727	0.00358317	5.1554
XLOC_000088	AGAP004809	2L	13	26	38	28	35	22	0.0467172	0.088442	0.116199	0.0828738	0.12725	0.0657005	0.0837862	0.0919413	0.911301
XLOC_000089	AGAP004811	2L	4	9	32	11	34	17	0.00545316	0.011614	0.0371215	0.0123511	0.0468946	0.0192597	0.0180629	0.0261685	0.690254
XLOC_000090	AGAP004813	2L	29	43	17	23	35	38	0.197961	0.277844	0.0987456	0.129311	0.241716	0.215565	0.191517	0.19553	0.979474
XLOC_000091	AGAP004814	2L	797	1181	2663	1791	3449	2011	16.5077	23.1542	46.9339	30.5527	72.273	34.6141	28.8652	45.8132	0.630063
XLOC_000092	ntr	2L	0	0	0	0	0	2	0	0	0	0	0	0.0603136	0	0.0201045	0
XLOC_000093	AGAP004818	2L	74	456	237	151	513	418	0.127215	0.742031	0.34669	0.2138	0.892232	0.597165	0.405312	0.567732	0.713913
XLOC_000094	AGAP004820	2L	15	25	36	32	31	4	0.0258334	0.0407552	0.052757	0.0453907	0.0540141	0.00572484	0.0397819	0.0350432	1.13522
XLOC_000095	AGAP004825	2L	32	140	199	63	337	72	0.108442	0.449082	0.573834	0.175838	1.1554	0.202764	0.377119	0.511333	0.737522
XLOC_000096	ntr	2L	1	3	7	1	13	0	0.0182939	0.0519494	0.108966	0.0150672	0.240606	0	0.0597366	0.0852243	0.700934
XLOC_000097	AGAP004827	2L	48	96	144	65	256	93	0.070357	0.133195	0.179604	0.0784703	0.37963	0.113282	0.127719	0.190461	0.670577
XLOC_000098	AGAP004828	2L	8	3	15	8	10	12	0.020325	0.00721464	0.032428	0.0167401	0.0257038	0.0253359	0.0199892	0.0225932	0.884744
XLOC_000099	AGAP004831	2L	508	683	1281	545	1014	1629	4.69829	5.97928	10.0812	4.15144	9.48788	12.5202	6.91959	8.71983	0.793547
XLOC_000100	AGAP004833	2L	275	456	763	377	969	575	0.663126	1.04083	1.56558	0.74874	2.36397	1.15224	1.08985	1.42165	0.766605
XLOC_000101	ntr	2L	34	112	221	64	324	101	0.050251	0.156688	0.277936	0.0779061	0.484469	0.124051	0.161625	0.228809	0.706377
XLOC_000104	AGAP004842	2L	0	5	4	2	2	5	0	0.010021	0.00720668	0.00348774	0.00428423	0.00879773	0.00574255	0.00552323	1.03971
XLOC_000106	AGAP004845	2L	306	656	1821	1011	2582	1099	1.57896	3.2041	7.99554	4.29663	13.4791	4.71261	4.25954	7.49612	0.568232
XLOC_000107	AGAP004846	2L	424	1201	2407	1266	2840	1122	1.42561	3.82234	6.88648	3.50585	9.66067	3.13501	4.04481	5.43384	0.744373
XLOC_000108	AGAP004847	2L	141	305	2079	362	1181	1048	0.363569	0.744424	4.56153	0.768781	3.08087	2.24565	1.88984	2.03177	0.930146
XLOC_000110	AGAP004854	2L	9	10	30	9	11	40	0.0116631	0.0122666	0.0330812	0.00960596	0.0144218	0.043077	0.0190036	0.0223682	0.849581
XLOC_000111	AGAP004856	2L	3	15	14	10	24	24	0.00727626	0.0344374	0.0288937	0.0199762	0.0588916	0.0483739	0.0235358	0.0424139	0.554907
XLOC_000112	AGAP004862	2L	20	97	119	32	161	90	0.0224511	0.10307	0.113669	0.0295858	0.182847	0.0839581	0.0797299	0.0987971	0.807007
XLOC_000113	AGAP004867	2L	24	59	62	28	50	60	0.0596885	0.138894	0.131207	0.0573539	0.125807	0.124006	0.10993	0.102389	1.07365
XLOC_000114	AGAP004870	2L	166	617	1202	303	2538	636	0.402693	1.41678	2.48118	0.605389	6.22892	1.28214	1.43355	2.70549	0.529869
XLOC_000115	ntr	2L	0	0	1	0	0	0	0	0	0.0237082	0	0	0	0.00790272	0
XLOC_000116	AGAP004871	2L	1	90	243	57	337	58	0.00121448	0.103463	0.251122	0.0570153	0.414072	0.0585371	0.1186	0.176541	0.671796
XLOC_000117	AGAP004876	2L	377	3713	11745	5862	26812	943	0.347178	3.23659	9.20345	4.44613	24.9801	0.721664	4.2624	10.0493	0.424149
XLOC_000118	AGAP004879	2L	49	195	578	206	608	475	0.367238	1.38337	3.68609	1.27158	4.6101	2.9584	1.81223	2.94669	0.615006
XLOC_000119	ntr	2L	0	0	2	4	0	0	0	0	0.0110346	0.0213611	0	0	0.00367819	0.00712037	0.516573
XLOC_000120	AGAP004880	2L	2060	6115	10679	6476	22502	5894	8.73172	24.5347	38.5168	22.6082	96.4959	20.7613	23.9277	46.6218	0.513231
XLOC_000121	AGAP004881	2L	16	69	162	89	211	65	0.0417165	0.17029	0.35941	0.191119	0.556577	0.140836	0.190472	0.296177	0.643102
XLOC_000122	AGAP004883	2L	127	207	98	105	236	206	1.82065	2.80896	1.19546	1.23976	3.42287	2.45416	1.94169	2.37226	0.818497
XLOC_000123	ntr	2L	8	4	1	6	1	2	0.416187	0.196975	0.0442676	0.257084	0.0526325	0.0864652	0.219143	0.132061	1.65941
XLOC_000124	AGAP004885	2L	293	643	812	404	695	1073	0.273721	0.568596	0.645482	0.310848	0.656872	0.833016	0.495933	0.600245	0.826217
XLOC_000125	AGAP004888	2L	16	37	49	29	54	20	0.0163461	0.0357806	0.0425969	0.0244016	0.055814	0.01698	0.0315745	0.0323985	0.974567
XLOC_000126	AGAP004892	2L	230	370	856	434	1736	352	0.224323	0.341586	0.710408	0.348628	1.71298	0.2853	0.425439	0.782302	0.54383
XLOC_000127	ntr	2L	2	3	3	1	2	3	0.0297609	0.042256	0.0379861	0.0122558	0.0301093	0.0370979	0.0366677	0.0264877	1.38433
XLOC_000128	ntr	2L	109	89	115	115	103	105	0.365842	0.282754	0.328437	0.3179	0.349751	0.292866	0.325678	0.320172	1.01719
XLOC_000129	AGAP004897	2L	0	0	1	2	0	0	0	0	0.0273732	0.05299	0	0	0.0091244	0.0176633	0.516573
XLOC_000130	ntr	2L	25	121	331	118	1330	86	0.0481768	0.220717	0.542767	0.187286	2.59301	0.137724	0.270553	0.972674	0.278154
XLOC_000131	AGAP004899	2L	14	10	12	20	29	28	0.0650338	0.0439707	0.0474329	0.0765186	0.13629	0.108089	0.0521458	0.106966	0.487499
XLOC_000132	AGAP004902	2L	36	158	333	92	665	193	0.0316864	0.131638	0.249404	0.0666937	0.592172	0.14117	0.137576	0.266678	0.515887
XLOC_000133	AGAP004904	2L	28712	32469	40289	44297	35011	30327	161.14	172.489	192.404	204.758	198.793	141.444	175.345	181.665	0.96521
XLOC_000134	AGAP004905	2L	299	937	1065	707	1360	628	0.640721	1.90059	1.94193	1.24779	2.94843	1.11833	1.49442	1.77152	0.843579
XLOC_000135	AGAP004906	2L	8869	7337	7938	8407	4864	10937	182.561	142.957	139.038	142.528	101.294	187.088	154.852	143.637	1.07808
XLOC_000136	AGAP004907	2L	87	72	45	85	32	85	1.3318	1.04329	0.586164	1.07168	0.495592	1.08131	0.987083	0.882861	1.11805
XLOC_000137	AGAP004909	2L	0	0	0	0	1	0	0	0	0	0	0.0033138	0	0	0.0011046	0
XLOC_000139	AGAP004912	2L	2764	4450	4911	4309	5163	3802	6.88698	10.4955	10.4123	8.84287	13.0151	7.87256	9.26494	9.91018	0.934891
XLOC_000140	AGAP004913	2L	0	2	2	0	2	0	0	0.0260194	0.0233901	0	0.0278099	0	0.0164698	0.00926998	1.77668
XLOC_000142	AGAP004915	2L	62	165	284	117	225	204	0.225175	0.567236	0.877674	0.349977	0.826733	0.615702	0.556695	0.597471	0.931753
XLOC_000143	AGAP004919	2L	82761	66941	88916	102500	69107	86051	863.801	661.351	789.687	881.125	729.735	746.374	771.613	785.745	0.982015
XLOC_000144	AGAP028352	2L	199	167	92	212	124	155	33.1285	26.3158	13.0324	29.0677	20.8846	21.4434	24.1589	23.7985	1.01514
XLOC_000146	ntr	2L	8	6	1	8	1	6	0.174949	0.124201	0.0186084	0.144091	0.0221247	0.10904	0.105919	0.0917519	1.15441
XLOC_000148	AGAP004929	2L	8425	6354	5282	7702	3831	6824	123.166	87.9264	65.7062	92.7363	56.6614	82.9033	92.2661	77.4337	1.19155
XLOC_000149	AGAP004930	2L	560	499	914	721	514	813	1.30935	1.10439	1.81845	1.38845	1.21587	1.57969	1.41073	1.39467	1.01152
XLOC_000150	ntr	2L	17	118	330	55	229	300	0.0571587	0.37555	0.944137	0.152308	0.778977	0.838239	0.458949	0.589841	0.778089
XLOC_000151	AGAP004931	2L	104	191	271	135	386	274	0.690808	1.20091	1.53173	0.738557	2.59398	1.51247	1.14115	1.615	0.706591
XLOC_000152	AGAP004932	2L	1355	1253	1548	1763	1296	1268	2.28342	1.99871	2.21975	2.44695	2.20957	1.77574	2.16729	2.14408	1.01083
XLOC_000153	AGAP004936	2L	0	0	1	0	1	0	0	0	0.000988875	0	0.00117573	0	0.000329625	0.000391911	0.84107
XLOC_000154	AGAP004940	2L	7	249	557	94	1117	192	0.0114458	0.385389	0.774979	0.126591	1.8478	0.260892	0.390605	0.745096	0.524234
XLOC_000155	ntr	2L	100	138	157	102	149	209	0.811083	1.05949	1.08356	0.681383	1.22266	1.40872	0.98471	1.10426	0.891742
XLOC_000156	ntr	2L	51	125	192	50	233	288	0.324209	0.752171	1.03859	0.261788	1.49853	1.52146	0.704989	1.09393	0.644458
XLOC_000157	AGAP004943	2L	70	191	358	157	504	187	0.088719	0.229142	0.38609	0.163887	0.646255	0.196958	0.23465	0.3357	0.698988
XLOC_000158	AGAP004947	2L	58	78	114	98	94	118	0.152176	0.193715	0.254513	0.211772	0.249517	0.257283	0.200134	0.239524	0.83555
XLOC_000159	AGAP004950	2L	430	1148	1961	652	1855	1484	0.346005	0.874396	1.3427	0.432104	1.51013	0.992341	0.854368	0.978191	0.873416
XLOC_000162	AGAP004957	2L	74	177	225	173	321	137	0.36801	0.833208	0.952134	0.708598	1.61506	0.566189	0.717784	0.963282	0.745144
XLOC_000163	AGAP004959	2L	432	549	784	588	533	710	2.11288	2.54165	3.26283	2.36861	2.63738	2.88577	2.63912	2.63059	1.00324
XLOC_000164	AGAP004961	2L	17	21	43	28	49	37	0.0381862	0.0446507	0.0821889	0.0518014	0.111355	0.0690672	0.0550086	0.0774077	0.710634
XLOC_000165	AGAP004963	2L	110	265	380	152	568	289	0.692007	1.57803	2.03418	0.787567	3.61511	1.51087	1.43474	1.97118	0.727857
XLOC_000166	ntr	2L	2146	3364	4578	2943	3632	4511	10.6843	15.8534	19.3945	12.0679	18.2943	18.6638	15.3107	16.342	0.936894
XLOC_000167	AGAP004965	2L	2	6	3	4	28	6	0.0184077	0.0522725	0.0234952	0.0303219	0.260725	0.0458917	0.0313918	0.112313	0.279503
XLOC_000168	AGAP028425	2L	65	441	836	320	960	357	0.194927	1.25184	2.1333	0.790376	2.91262	0.88969	1.19335	1.5309	0.779514
XLOC_000169	AGAP004969	2L	1	0	4	4	8	4	0.00402113	0	0.0136866	0.0132475	0.0325457	0.0133666	0.00590258	0.0197199	0.29932
XLOC_000170	AGAP004970	2L	25	70	227	79	226	99	0.0668171	0.177092	0.516251	0.1739	0.611099	0.219885	0.253387	0.334961	0.756465
XLOC_000171	AGAP004971	2L	2	0	1	3	2	0	0.0235508	0	0.0100199	0.0290953	0.0238266	0	0.0111902	0.0176406	0.634345
XLOC_000172	AGAP004973	2L	1	2	4	0	9	4	0.009432	0.0178561	0.0321034	0	0.0858819	0.0313528	0.0197972	0.0390782	0.506603
XLOC_000174	AGAP004984	2L	25	80	127	54	181	34	0.29155	0.883109	1.26027	0.518671	2.13553	0.329507	0.811643	0.99457	0.816074
XLOC_000175	AGAP004986	2L	0	0	0	0	1	0	0	0	0	0	0.0201705	0	0	0.00672351	0
XLOC_000176	AGAP004987	2L	0	0	1	0	0	0	0	0	0.0126197	0	0	0	0.00420657	0
XLOC_000177	AGAP004988	2L	986	894	3718	2227	1303	2899	13.5797	11.6547	43.5721	25.2614	18.1556	33.1798	22.9355	25.5323	0.898294
XLOC_000179	AGAP004992	2L	0	1	3	1	4	1	0	0.00876052	0.0236258	0.00762261	0.0374535	0.00769114	0.0107954	0.0175891	0.613757
XLOC_000180	AGAP004993	2L	693	1385	3268	1314	7959	1467	0.78215	1.47965	3.13853	1.22146	9.08804	1.37594	1.80011	3.89515	0.462142
XLOC_000181	AGAP004997	2L	68	42	144	60	32	100	0.450335	0.263286	0.811477	0.327268	0.214403	0.55035	0.508366	0.364007	1.39658
XLOC_000183	AGAP005000	2L	0	0	0	2	0	0	0	0	0	0.0256583	0	0	0	0.00855278	0
XLOC_000184	AGAP005005	2L	4102	8841	15444	8738	14319	12515	4.7299	9.64962	15.1532	8.2984	16.7042	11.9922	9.84423	12.3316	0.798293
XLOC_000185	AGAP005006	2L	385	756	986	972	1312	437	1.44231	2.68085	3.14314	2.9991	4.97265	1.36048	2.4221	3.11075	0.778624
XLOC_000187	AGAP005010	2L	50	210	499	159	1058	188	0.0864355	0.343632	0.734024	0.226384	1.85039	0.27008	0.388031	0.782285	0.496022
XLOC_000188	AGAP005011	2L	138	417	710	349	944	350	0.346836	0.992048	1.51841	0.72243	2.40033	0.731014	0.952433	1.28459	0.741428
XLOC_000189	AGAP005012	2L	548	917	1242	859	1132	860	4.12564	6.5348	7.95646	5.32635	8.62209	5.38049	6.20563	6.44298	0.963162
XLOC_000190	AGAP005014	2L	127	329	582	303	688	290	0.321434	0.788199	1.25342	0.631621	1.7617	0.609956	0.787686	1.00109	0.786827
XLOC_000191	AGAP028296	2L	1	3	8	3	12	5	0.14964	0.424934	1.01865	0.369739	1.81671	0.621772	0.531076	0.936073	0.567344
XLOC_000193	AGAP005019	2L	2	5	1	0	0	0	0.039994	0.0946425	0.0170158	0	0	0	0.0505508	0
XLOC_000194	AGAP005022	2L	46	89	194	84	153	158	0.217244	0.397861	0.779612	0.326734	0.731032	0.620097	0.464906	0.559287	0.831246
XLOC_000195	AGAP005024	2L	14	32	10	17	22	22	0.214066	0.463151	0.130109	0.214089	0.340328	0.279548	0.269109	0.277989	0.968057
XLOC_000196	ntr	2L	4	4	1	7	4	3	0.0610917	0.0578275	0.012996	0.0880534	0.0618069	0.0380764	0.0439717	0.0626456	0.701912
XLOC_000197	ntr	2L	3	4	4	2	3	1	0.0491439	0.062024	0.0557565	0.0269839	0.0497192	0.0136132	0.0556415	0.0301054	1.84822
XLOC_000198	AGAP005026	2L	181	556	378	156	300	621	1.47435	4.28694	2.61999	1.04658	2.47228	4.20364	2.79376	2.57416	1.08531
XLOC_000199	AGAP005028	2L	0	0	0	0	1	0	0	0	0	0	0.0387181	0	0	0.012906	0
XLOC_000200	AGAP005029	2L	2995	3461	3668	4073	3447	3310	13.6227	14.9012	14.1966	15.2584	15.8622	12.5115	14.2402	14.544	0.979109
XLOC_000203	AGAP005042	2L	305	1239	2278	967	2672	969	0.635878	2.4451	4.04124	1.66045	5.63593	1.67884	2.37407	2.99174	0.793543
XLOC_000204	AGAP005045	2L	0	0	1	1	1	0	0	0	0.00270143	0.00261476	0.0032119	0	0.000900477	0.00194222	0.463633
XLOC_000205	AGAP005046	2L	85536	84403	101671	93824	94672	135928	1653.36	1544.29	1672.26	1493.69	1851.38	2183.44	1623.31	1842.84	0.880873
XLOC_000207	AGAP005048	2L	0	0	9	0	16	0	0	0	0.0330287	0	0.069813	0	0.0110096	0.023271	0.473102
XLOC_000208	AGAP005050	2L	769	840	682	1047	655	833	2.27489	2.35215	1.71674	2.55097	1.96033	2.04782	2.11459	2.18637	0.967168
XLOC_000209	AGAP005055	2L	154	676	1393	264	1411	950	0.226702	0.941961	1.74491	0.320084	2.10144	1.16217	0.97119	1.19456	0.813008
XLOC_000210	AGAP005057	2L	751	2114	6033	1576	11005	2743	1.06891	2.84812	7.30672	1.8475	15.847	3.24445	3.74125	6.97965	0.536023
XLOC_000211	ntr	2L	4	0	2	6	6	10	0.0174834	0	0.00743847	0.0215995	0.0265322	0.0363228	0.00830729	0.0281515	0.295093
XLOC_000212	AGAP005058	2L	45	180	390	99	512	146	0.0708655	0.268316	0.522606	0.128405	0.815732	0.191068	0.287262	0.378402	0.759147
XLOC_000213	AGAP005061	2L	58519	53730	75927	73878	75979	100531	697.098	605.851	769.627	724.833	915.684	995.198	690.859	878.572	0.786343
XLOC_000214	AGAP005062	2L	3	10	10	4	21	5	0.00313143	0.00988039	0.00888197	0.00343881	0.0221767	0.00433715	0.00729793	0.00998421	0.730947
XLOC_000215	AGAP005064	2L	51	201	244	83	248	171	0.244587	0.912454	0.995726	0.327844	1.20329	0.681509	0.717589	0.737547	0.97294
XLOC_000216	AGAP005065	2L	9	9	12	16	7	9	0.140683	0.133166	0.159613	0.205989	0.110701	0.116911	0.144487	0.144534	0.999678
XLOC_000217	AGAP005066	2L	343	717	925	722	995	1366	5.3303	10.547	12.2317	9.24104	15.6436	17.6409	9.36967	14.1752	0.660991
XLOC_000218	AGAP005069	2L	57	119	277	108	259	213	0.117366	0.231936	0.485328	0.183155	0.53954	0.364469	0.27821	0.362388	0.767713
XLOC_000219	ntr	2L	0	0	0	0	2	2	0	0	0	0	0.0295157	0.0242444	0	0.01792	0
XLOC_000220	AGAP005072	2L	11	14	55	31	142	22	0.00794716	0.00957412	0.0338119	0.0184462	0.103792	0.0132085	0.017111	0.0451488	0.378992
XLOC_000221	AGAP005075	2L	2582	7432	11032	4805	11879	8561	6.604	17.9932	24.01	10.1221	30.7387	18.1965	16.2024	19.6858	0.823052
XLOC_000222	AGAP005076	2L	1246	4263	10684	5574	16248	3299	3.96611	12.8444	28.938	14.613	52.3241	8.72654	15.2495	25.2212	0.60463
XLOC_000223	AGAP005077	2L	41	84	125	37	123	109	0.123037	0.238607	0.31919	0.091449	0.373432	0.271826	0.226944	0.245569	0.924157
XLOC_000224	AGAP005079	2L	340	1102	2344	1019	5388	1060	0.285164	0.874881	1.67286	0.703907	4.57192	0.738812	0.944303	2.00488	0.471002
XLOC_000226	AGAP005082	2L	266	686	2404	877	3850	631	0.276053	0.673886	2.12291	0.749611	4.04228	0.544193	1.02428	1.77869	0.575863
XLOC_000228	AGAP005088	2L	934	2916	6501	1843	10313	3404	1.0659	3.14998	6.31299	1.73228	11.9072	3.22827	3.50962	5.62257	0.624202
XLOC_000230	AGAP005091	2L	341	1617	4636	1350	6931	1816	0.251617	1.1294	2.91083	0.820437	5.17412	1.11356	1.43061	2.36937	0.603794
XLOC_000231	AGAP005093	2L	154	204	669	450	1388	294	0.294341	0.369073	1.08804	0.708384	2.68395	0.466972	0.583817	1.28644	0.453825
XLOC_000232	AGAP005095	2L	125451	177733	190099	223809	201135	148897	909.007	1219.03	1172.09	1335.66	1474.47	896.586	1100.04	1235.57	0.890308
XLOC_000235	AGAP005099	2L	170	561	1199	509	1146	786	0.521793	1.62991	3.13152	1.28675	3.55868	2.00486	1.76108	2.28343	0.771242
XLOC_000236	AGAP005100	2L	1	0	0	0	0	0	0.00620596	0	0	0	0	0	0.00206865	0
XLOC_000237	AGAP005104	2L	92	352	452	157	461	526	0.689896	2.49856	2.88417	0.969664	3.49745	3.27789	2.02421	2.58167	0.784071
XLOC_000239	AGAP005106	2L	44	179	294	109	435	231	0.0884649	0.340662	0.502983	0.180497	0.884836	0.385961	0.310703	0.483765	0.642261
XLOC_000240	AGAP005110	2L	0	1	1	0	0	2	0	0.00203756	0.00183166	0	0	0.00357768	0.00128974	0.00119256	1.08149
XLOC_000241	AGAP005111	2L	200	527	1151	488	1120	588	0.208224	0.519353	1.01968	0.418452	1.1797	0.508733	0.582418	0.702297	0.829305
XLOC_000242	AGAP005116	2L	9	3	2	6	2	7	0.0276881	0.00873623	0.00523562	0.015203	0.00622495	0.0178962	0.0138867	0.0131081	1.0594
XLOC_000245	AGAP005130	2L	167	184	130	269	142	130	0.130331	0.135926	0.0863303	0.172906	0.112118	0.0843118	0.117529	0.123112	0.954652
XLOC_000247	AGAP005134	2L	136549	172395	207836	220412	188459	182831	349.588	417.777	452.769	464.761	488.135	388.983	406.711	447.293	0.909273
XLOC_000248	AGAP005136	2L	2333	2015	1310	2207	1130	1723	69.6656	56.9549	33.2861	54.279	34.1379	42.7565	53.3022	43.7245	1.21905
XLOC_000251	AGAP005144	2L	656	832	676	691	751	912	7.61028	9.13634	6.67315	6.60238	8.81438	8.79234	7.80659	8.0697	0.967395
XLOC_000252	AGAP005145	2L	411	850	2208	1160	1488	1326	2.07967	4.07121	9.50691	4.83433	7.61747	5.57582	5.21926	6.00921	0.868544
XLOC_000253	AGAP005146	2L	14	13	44	30	38	38	0.0657215	0.0577663	0.17576	0.115992	0.180475	0.148244	0.0997492	0.148237	0.672904
XLOC_000254	AGAP005148	2L	0	1	0	0	0	0	0	0.00477696	0	0	0	0	0.00159232	0
XLOC_000255	AGAP005152	2L	62	311	462	235	770	285	0.423878	2.01262	2.68769	1.32325	5.32593	1.61923	1.70806	2.75614	0.619731
XLOC_000256	AGAP005153	2L	1287	2617	4575	3458	5490	2625	6.75877	13.009	20.4441	14.9569	29.1687	11.456	13.404	18.5272	0.723476
XLOC_000257	AGAP005155	2L	498	1933	3550	1423	5209	1619	0.95705	3.51633	5.80525	2.25235	10.1278	2.58562	3.42621	4.98859	0.686809
XLOC_000260	AGAP005161	2L	48	321	353	168	783	164	0.0787464	0.498479	0.492778	0.226999	1.29959	0.223587	0.356668	0.583392	0.611369
XLOC_000261	AGAP005163	2L	1676	3075	3536	2506	4116	3404	13.5033	23.4511	24.2418	16.6293	33.5503	22.7912	20.3987	24.3236	0.83864
XLOC_000262	ntr	2L	0	0	1	0	0	0	0	0	0.0238579	0	0	0	0.00795264	0
XLOC_000265	AGAP005166	2L	38	41	47	78	42	43	0.0614925	0.0628022	0.0647178	0.103958	0.0687612	0.0578256	0.0630042	0.0768484	0.819851
XLOC_000267	AGAP005169	2L	116	115	267	389	404	499	1.4812	1.38997	2.90103	4.091	5.21904	5.29502	1.92407	4.86836	0.395219
XLOC_000268	AGAP005172	2L	0	0	0	0	0	1	0	0	0	0	0	0.00997076	0	0.00332359	0
XLOC_000269	AGAP005175	2L	7362	22148	30809	28253	48367	11328	8.58856	24.4574	30.5837	27.1466	57.0859	10.9822	21.2099	31.7382	0.668276
XLOC_000270	AGAP005177	2L	553	625	417	646	584	354	0.796803	0.852428	0.511269	0.766627	0.851322	0.423879	0.720166	0.680609	1.05812
XLOC_000271	AGAP005182	2L	0	0	0	0	2	0	0	0	0	0	0.0320807	0	0	0.0106936	0
XLOC_000273	AGAP005187	2L	589	1318	2167	1066	3237	1104	0.464792	0.984489	1.45509	0.69283	2.58429	0.723978	0.968123	1.3337	0.725893
XLOC_000274	AGAP005188	2L	1214	1040	957	1823	904	909	3.66955	2.97563	2.46146	4.53844	2.76451	2.28334	3.03555	3.19543	0.949966
XLOC_000276	AGAP005193	2L	410	1034	1118	1177	1705	575	0.911886	2.17685	2.11586	2.15605	3.83651	1.06277	1.73487	2.35178	0.737683
XLOC_000277	AGAP005198	2L	184	209	200	215	232	189	0.212092	0.228037	0.196166	0.204113	0.270551	0.181043	0.212098	0.218569	0.970395
XLOC_000278	AGAP005206	2L	173	229	409	212	457	384	0.122073	0.152954	0.245576	0.123207	0.326247	0.225174	0.173534	0.224876	0.77169
XLOC_000279	AGAP005208	2L	2	0	0	4	0	4	0.0267161	0	0	0.0440078	0	0.0444034	0.00890538	0.0294704	0.30218
XLOC_000281	AGAP005216	2L	143	453	1117	392	2849	411	0.249276	0.747473	1.65686	0.562804	5.0245	0.595388	0.884536	2.0609	0.4292
XLOC_000282	AGAP005219	2L	30	116	254	159	351	69	0.0465718	0.170456	0.335524	0.203294	0.55127	0.0890151	0.184184	0.281193	0.655008
XLOC_000283	AGAP005222	2L	861	2408	2705	2999	4520	1339	1.20513	3.19035	3.2217	3.45726	6.40064	1.55748	2.53906	3.80513	0.667273
XLOC_000284	AGAP005223	2L	85	111	226	147	155	167	0.156769	0.193783	0.35468	0.223298	0.28922	0.255959	0.235078	0.256159	0.917702
XLOC_000286	AGAP005230	2L	2	4	12	7	8	12	0.00917849	0.0173761	0.0468608	0.0264585	0.0371438	0.0457652	0.0244718	0.0364558	0.671273
XLOC_000287	AGAP005237	2L	1556	1877	2739	2177	1843	2434	3.70712	4.23295	5.55273	4.2718	4.44229	4.81904	4.4976	4.51104	0.997019
XLOC_000288	AGAP005238	2L	24	18	26	23	20	26	0.0754026	0.0535303	0.0695082	0.0595153	0.0635712	0.067883	0.066147	0.0636565	1.03912
XLOC_000289	AGAP005241	2L	3200	2776	5679	4335	2437	4022	8.64103	7.09557	13.0489	9.64119	6.65773	9.02548	9.59517	8.44147	1.13667
XLOC_000290	AGAP005242	2L	139	193	261	225	195	182	0.231111	0.303749	0.369261	0.308116	0.328017	0.251472	0.301374	0.295868	1.01861
XLOC_000291	AGAP005245	2L	6291	17077	26850	11330	22920	21255	2.13016	5.47339	7.73614	3.15972	7.85168	5.9809	5.11323	5.6641	0.902744
XLOC_000292	ntr	2L	2	7	10	0	1	0	0.0133916	0.0443664	0.0569759	0	0.00677422	0	0.0382446	0.00225807	16.9369
XLOC_000293	AGAP005247	2L	2495	2235	2441	2407	2051	4038	28.5959	24.2472	23.8061	22.7214	23.7823	38.4602	25.5497	28.3213	0.902138
XLOC_000294	AGAP005248	2L	32	164	242	118	279	164	0.0412242	0.199985	0.26528	0.125202	0.363631	0.175573	0.16883	0.221469	0.762319
XLOC_000295	AGAP005250	2L	531	1110	2754	1788	2090	1116	2.57909	5.10324	11.3821	7.15261	10.2701	4.50452	6.35481	7.30906	0.869443
XLOC_000296	AGAP005251	2L	27	55	143	100	171	69	0.0349723	0.0674335	0.15761	0.106681	0.224085	0.0742716	0.086672	0.135012	0.641956
XLOC_000297	AGAP005253	2L	4	26	78	24	45	26	0.0265563	0.163393	0.440646	0.131234	0.302256	0.143448	0.210198	0.192313	1.093
XLOC_000298	AGAP005257	2L	142	628	1351	979	2996	267	0.311096	1.30232	2.51854	1.76651	6.64054	0.486105	1.37732	2.96438	0.464623
XLOC_000299	AGAP005258	2L	2	12	35	4	95	2	0.00976392	0.0554533	0.145395	0.0160835	0.469216	0.00811404	0.0702041	0.164471	0.426847
XLOC_000300	AGAP005261	2L	4	2	2	4	6	0	0.00491031	0.00232397	0.00208913	0.00404422	0.0074517	0	0.00310781	0.00383197	0.81102
XLOC_000301	AGAP005263	2L	930	2238	2679	1507	5227	1967	2.02381	4.60998	4.96075	2.70101	11.5079	3.55717	3.86485	5.92202	0.652624
XLOC_000302	AGAP005265	2L	0	0	0	9	2	0	0	0	0	0.145391	0.0396875	0	0	0.0616928	0
XLOC_000304	AGAP005267	2L	0	0	0	0	6	0	0	0	0	0	0.0103845	0	0	0.00346151	0
XLOC_000305	AGAP005273	2L	4995	3961	3393	6439	3831	2947	7.00172	5.25565	4.04707	7.43385	5.43296	3.43291	5.43481	5.43324	1.00029
XLOC_000306	AGAP005275	2L	96	799	2207	444	3971	720	0.182023	1.43401	3.56077	0.693367	7.61744	1.13449	1.7256	3.14843	0.548083
XLOC_000307	AGAP005279	2L	66	273	669	325	1128	105	0.0909454	0.356083	0.784423	0.368847	1.57254	0.120237	0.410484	0.687207	0.597322
XLOC_000308	AGAP005280	2L	2299	3151	2832	3095	2982	2959	8.6565	11.2306	9.0737	9.59821	11.3597	9.25894	9.65361	10.0723	0.958433
XLOC_000309	AGAP005282	2L	8785	10398	13420	11751	9138	15476	65.0715	72.9039	84.5841	71.6885	68.4787	95.2622	74.1865	78.4764	0.945335
XLOC_000310	AGAP005283	2L	6	11	15	6	4	8	0.0520234	0.0902801	0.110669	0.0428474	0.0350883	0.0576435	0.0843242	0.0451931	1.86587
XLOC_000311	AGAP005285	2L	162	604	1264	525	2185	457	0.111783	0.394501	0.742153	0.298362	1.52534	0.262052	0.416145	0.69525	0.598555
XLOC_000312	AGAP005287	2L	43	58	60	40	48	56	0.0670264	0.0855771	0.0795822	0.0513527	0.0756961	0.0725401	0.0773952	0.0665297	1.16332
XLOC_000313	ntr	2L	2	5	3	5	12	2	0.0142744	0.0337792	0.0182195	0.0293916	0.086649	0.0118623	0.022091	0.0426343	0.518151
XLOC_000314	AGAP005288	2L	1084	3583	4905	2870	7275	1937	0.658609	2.06061	2.53586	1.43617	4.47184	0.978004	1.75169	2.29534	0.763153
XLOC_000315	AGAP005289	2L	2	3	12	10	7	10	0.0059575	0.00845877	0.030416	0.0245335	0.0210954	0.0247541	0.0149441	0.023461	0.636977
XLOC_000316	AGAP005291	2L	1873	5371	6484	6860	13028	2966	2.34244	6.35824	6.90018	7.0661	16.484	3.08258	5.20028	8.87756	0.585779
XLOC_000317	AGAP005293	2L	10597	9049	11799	16282	13349	8259	59.5991	48.1736	56.4663	75.4207	75.9558	38.6009	54.7464	63.3258	0.864519
XLOC_000321	AGAP005302	2L	43	86	205	110	268	105	0.142103	0.26902	0.576467	0.2994	0.896032	0.28836	0.329197	0.494598	0.665585
XLOC_000322	AGAP005304	2L	0	2	0	0	0	0	0	0.00609888	0	0	0	0	0.00203296	0
XLOC_000323	AGAP005305	2L	3116	5338	5016	5671	6846	3285	6.08755	9.87133	8.33854	9.12496	13.5312	5.33327	8.09914	9.32982	0.868092
XLOC_000324	AGAP013637	2L	0	0	0	1	0	0	0	0	0	0.00808919	0	0	0	0.0026964	0
XLOC_000327	AGAP013629	2L	0	1	0	0	0	0	0	0.146586	0	0	0	0	0.048862	0
XLOC_000332	AGAP013648	2L	0	0	0	0	0	1	0	0	0	0	0	0.128692	0	0.0428975	0
XLOC_000343	AGAP005309	2L	0	0	5	0	8	4	0	0	0.0324714	0	0.0617715	0.0253697	0.0108238	0.0290471	0.372629
XLOC_000344	AGAP005310	2L	5	14	27	6	12	27	0.0365477	0.0968658	0.167935	0.0361216	0.0887415	0.164009	0.10045	0.0962906	1.04319
XLOC_000345	AGAP005313	2L	4	0	0	8	1	4	0.014769	0	0	0.0243281	0.00373549	0.0122734	0.00492302	0.0134457	0.366141
XLOC_000346	AGAP005319	2L	3712	3139	3810	3282	2146	4249	12.1019	9.68701	10.5696	8.81274	7.07834	11.5119	10.7862	9.13432	1.18084
XLOC_000347	AGAP005320	2L	0	0	6	2	0	0	0	0	0.0136454	0.00440254	0	0	0.00454847	0.00146751	3.09944
XLOC_000348	AGAP005322	2L	492	1474	2127	1409	4072	739	0.628472	1.78226	2.31194	1.48237	5.2624	0.784473	1.57422	2.50975	0.627243
XLOC_000349	AGAP005323	2L	8458	7043	7607	9144	4211	8709	67.0897	52.8807	51.3439	59.7379	33.7931	57.4075	57.1048	50.3129	1.13499
XLOC_000350	AGAP005324	2L	143	432	903	296	1182	581	0.445908	1.2751	2.39599	0.760198	3.72891	1.50556	1.37233	1.99822	0.686776
XLOC_000351	AGAP005325	2L	4450	4483	3792	6211	4055	3623	22.3726	21.3342	16.2223	25.7184	20.6254	15.1369	19.9764	20.4936	0.974763
XLOC_000352	AGAP005326	2L	574	497	394	2044	357	248	2.80636	2.30006	1.63914	8.23073	1.76585	1.00762	2.24852	3.66807	0.612999
XLOC_000353	AGAP005327	2L	25947	31023	33223	24843	22252	38283	469.513	531.369	511.549	370.246	407.366	575.678	504.144	451.097	1.1176
XLOC_000354	AGAP005332	2L	2406	3220	3393	3463	3332	3886	3.50274	4.43732	4.20324	4.15232	4.90764	4.70141	4.04776	4.58712	0.882419
XLOC_000355	AGAP005334	2L	5059	2229	1983	4095	1782	2496	36.518	15.2302	12.1801	24.3457	13.0138	14.9727	21.3094	17.4441	1.22159
XLOC_000356	AGAP005336	2L	4684	5645	5325	5273	4092	5341	33.5565	38.2803	32.4613	31.1131	29.6586	31.7976	34.766	30.8564	1.1267
XLOC_000357	ntr	2L	50	54	15	46	22	15	0.645877	0.660276	0.164876	0.4894	0.287513	0.161022	0.490343	0.312645	1.56837
XLOC_000358	AGAP005344	2L	511	967	1629	844	1745	1487	6.05471	10.8455	16.4241	8.23646	20.9181	14.6419	11.1081	14.5988	0.760891
XLOC_000359	AGAP005345	2L	15	48	63	65	237	16	0.0188498	0.0570963	0.0673663	0.067275	0.301313	0.0167089	0.0477708	0.128432	0.371953
XLOC_000361	AGAP005346	2L	6	29	46	20	52	37	0.0419244	0.191808	0.273502	0.115099	0.367599	0.214847	0.169078	0.232515	0.72717
XLOC_000362	AGAP005350	2L	2115	2880	2927	3259	3498	2085	8.53303	10.9986	10.0485	10.8294	14.278	6.99056	9.86006	10.6993	0.92156
XLOC_000363	AGAP005349	2L	0	4	3	2	8	0	0	0.0239438	0.0161432	0.0104168	0.051183	0	0.0133623	0.0205333	0.650764
XLOC_000364	AGAP005352	2L	1114	2835	3711	2609	4338	2295	1.62553	3.91576	4.60775	3.13553	6.40406	2.78295	3.38301	4.10751	0.823616
XLOC_000365	AGAP005353	2L	2352	2139	1632	1847	1436	2134	27.2856	23.4887	16.1103	17.6478	16.8541	20.5733	22.2949	18.3584	1.21443
XLOC_000366	AGAP005355	2L	7	44	57	74	129	75	0.00712301	0.0423809	0.0493546	0.0620187	0.132804	0.0634219	0.0329528	0.0860815	0.38281
XLOC_000367	AGAP005356	2L	98	178	227	161	306	196	0.139336	0.239558	0.274632	0.188534	0.440164	0.231583	0.217842	0.28676	0.759665
XLOC_000368	AGAP005359	2L	3778	6126	7377	7511	8447	5386	4.68181	7.18589	7.77891	7.66611	10.5903	5.54665	6.54887	7.93436	0.825381
XLOC_000370	AGAP005366	2L	2045	3572	3178	3845	3825	2400	4.20103	6.94586	5.55525	6.50556	7.94967	4.09719	5.56738	6.18414	0.900267
XLOC_000371	AGAP005367	2L	0	0	0	2	0	0	0	0	0	0.308984	0	0	0	0.102995	0
XLOC_000372	AGAP005369	2L	1	5	3	5	1	2	0.00425359	0.0201316	0.0108584	0.0175167	0.00430339	0.00706966	0.0117478	0.0096299	1.21993
XLOC_000373	AGAP005374	2L	4	32	133	22	296	15	0.00500394	0.0378926	0.141577	0.0226673	0.374627	0.015594	0.061491	0.137629	0.446787
XLOC_000374	AGAP005379	2L	478	419	265	420	190	354	10.3512	8.58874	4.88311	7.49098	4.16267	6.37059	7.94102	6.00808	1.32172
XLOC_000375	AGAP005382	2L	13	14	5	2	9	11	0.020653	0.0210533	0.00675922	0.00261695	0.0144656	0.0145226	0.0161551	0.0105351	1.53347
XLOC_000376	AGAP005386	2L	3156	18014	39428	3235	25707	17990	43.9201	237.295	466.895	37.0789	361.937	208.051	249.37	202.356	1.23233
XLOC_000379	AGAP005398	2L	328	475	620	465	685	435	0.687813	0.942849	1.10631	0.803111	1.45326	0.758051	0.912323	1.00481	0.907959
XLOC_000380	AGAP005396	2L	1180	878	1046	1225	788	1330	5.14073	3.62068	3.87759	4.39547	3.47316	4.81513	4.213	4.22792	0.996472
XLOC_000381	ntr	2L	168	361	369	169	379	359	1.02823	2.09141	1.92173	0.851907	2.34679	1.82594	1.68046	1.67488	1.00333
XLOC_000382	AGAP005399	2L	18	9	59	33	24	19	0.0463234	0.0219241	0.129202	0.0699468	0.0624877	0.0406345	0.0658164	0.0576897	1.14087
XLOC_000383	AGAP005400	2L	3010	8818	21605	9180	21713	8648	7.32185	20.3038	44.7194	18.3918	53.4355	17.4817	24.115	29.7696	0.810054
XLOC_000384	AGAP005402	2L	2111	2607	2650	2757	2916	3258	30.6924	35.8787	32.7851	33.0146	42.8929	39.3647	33.1187	38.4241	0.861926
XLOC_000385	ntr	2L	1	14	6	19	18	0	0.00548065	0.0726294	0.0279815	0.0857653	0.0998068	0	0.0353638	0.0618574	0.5717
XLOC_000386	ntr	2L	8	30	8	13	23	14	0.122888	0.436207	0.104568	0.164471	0.357439	0.178715	0.221221	0.233542	0.947244
XLOC_000387	AGAP005407	2L	5	0	1	4	3	1	0.0074644	0	0.00127032	0.00491825	0.00453108	0.00124062	0.00291157	0.00356332	0.817097
XLOC_000388	AGAP005410	2L	1	2	0	5	0	2	0.00209964	0.0039749	0	0.00864649	0	0.00348969	0.00202484	0.00404539	0.500531
XLOC_000389	ntr	2L	0	3	1	0	0	0	0	0.0170818	0.00511857	0	0	0	0.00740013	0
XLOC_000391	AGAP005415	2L	28	50	80	61	132	37	0.172401	0.29141	0.41914	0.309341	0.822264	0.18932	0.294317	0.440308	0.668434
XLOC_000392	AGAP005416	2L	2436	1965	2209	2330	1456	3530	43.1992	32.9848	33.3336	34.0315	26.1225	52.0219	36.5058	37.392	0.976302
XLOC_000393	AGAP005417	2L	239	346	428	363	387	336	0.713357	0.977546	1.08703	0.892363	1.16862	0.833415	0.925977	0.964801	0.959759
XLOC_000395	ntr	2L	0	0	0	0	1	0	0	0	0	0	0.0103645	0	0	0.00345485	0
XLOC_000396	ntr	2L	1742	1225	1470	1701	778	1846	14.2244	9.46832	10.2138	11.4397	6.42716	12.5265	11.3022	10.1311	1.11559
XLOC_000399	AGAP005425	2L	51	150	195	116	241	126	0.0594709	0.165569	0.193489	0.111409	0.28432	0.122101	0.13951	0.17261	0.808237
XLOC_000400	ntr	2L	14	25	24	14	14	35	0.226002	0.382012	0.329673	0.18614	0.228648	0.469532	0.312562	0.294773	1.06035
XLOC_000401	AGAP005427	2L	47539	31663	46921	60536	40128	45797	607.604	383.067	510.3	637.251	518.888	486.43	500.324	547.523	0.913795
XLOC_000404	AGAP005433	2L	711	1130	1203	949	1125	1142	1.21773	1.83195	1.75322	1.33867	1.94935	1.6254	1.60097	1.63781	0.977504
XLOC_000406	AGAP005438	2L	651	921	837	1898	1589	398	1.12861	1.51139	1.23474	2.71011	2.78704	0.573403	1.29158	2.02352	0.638286
XLOC_000407	AGAP005442	2L	0	0	0	0	0	1	0	0	0	0	0	0.15161	0	0.0505367	0
XLOC_000408	AGAP005447	2L	656	1018	2747	1298	894	2327	2.21572	3.2547	7.8951	3.61087	3.05495	6.53162	4.45518	4.39915	1.01274
XLOC_000409	AGAP005451	2L	6517	910	996	4672	562	1531	195.48	25.8374	25.4216	115.421	17.0548	38.1631	82.2465	56.8796	1.44598
XLOC_000410	AGAP005454	2L	0	0	0	3	0	0	0	0	0	0.0746186	0	0	0	0.0248729	0
XLOC_000411	AGAP005455	2L	9254	6040	7175	9233	5041	9103	161.104	99.5328	106.289	132.387	88.7869	131.697	122.308	117.624	1.03983
XLOC_000412	AGAP005456	2L	6390	2951	3029	6054	1926	3830	93.1093	40.7018	37.556	72.6542	28.3925	46.3771	57.1224	49.1413	1.16241
XLOC_000413	AGAP005457	2L	26	20	53	124	90	173	0.150551	0.109621	0.26114	0.591369	0.52724	0.832472	0.173771	0.65036	0.267192
XLOC_000414	AGAP005459	2L	1611	2595	4114	3613	4879	2929	16.3906	24.9913	35.6165	30.2756	50.221	24.7646	25.6661	35.087	0.731498
XLOC_000417	AGAP005464	2L	330	421	669	467	434	660	0.712538	0.860455	1.22916	0.830495	0.948067	1.18427	0.934051	0.987611	0.945768
XLOC_000418	AGAP005465	2L	1	26	22	25	47	22	0.00307859	0.0757665	0.0576318	0.0633896	0.146388	0.0562843	0.0454923	0.0886873	0.512952
XLOC_000419	AGAP005467	2L	10664	26836	26551	34269	51604	17336	16.0569	38.2482	34.018	42.498	78.6103	21.6921	29.441	47.6001	0.618507
XLOC_000420	AGAP005468	2L	7	9	20	4	8	11	0.0260408	0.031692	0.0633101	0.0122558	0.0301093	0.0340064	0.0403476	0.0254572	1.58492
XLOC_000421	AGAP005471	2L	689	2777	5590	7013	14825	379	0.370093	1.41195	2.555	3.10257	8.05642	0.169178	1.44568	3.77606	0.382855
XLOC_000422	AGAP005470	2L	311	584	294	680	723	228	0.808648	1.43735	0.65048	1.45624	1.90192	0.492659	0.965494	1.28361	0.752172
XLOC_000424	AGAP005480	2L	15	53	73	42	57	44	0.0105258	0.0352041	0.0435889	0.024274	0.0404665	0.0256585	0.0297729	0.030133	0.988052
XLOC_000425	ntr	2L	70	177	298	232	260	145	0.469179	1.12296	1.69959	1.28072	1.76307	0.807647	1.09724	1.28381	0.854677
XLOC_000426	AGAP005489	2L	4474	4016	3235	5599	3673	3215	13.6349	11.5852	8.38917	14.0538	11.3249	8.14237	11.2031	11.1737	1.00263
XLOC_000427	AGAP005492	2L	0	5	5	0	0	0	0	0.0645819	0.0580559	0	0	0	0.0408793	0
XLOC_000428	AGAP005493	2L	2	3	4	2	0	4	0.0433105	0.0614946	0.0737074	0.0356713	0	0.0719841	0.0595042	0.0358851	1.65818
XLOC_000430	AGAP005500	2L	12	5	14	16	9	23	0.216553	0.0854091	0.21498	0.237809	0.164316	0.344924	0.172314	0.249016	0.691979
XLOC_000431	AGAP005501	2L	11594	10995	14793	14171	9927	14740	38.0411	34.1481	41.3013	38.2953	32.9528	40.1911	37.8302	37.1464	1.01841
XLOC_000432	AGAP005506	2L	303	1106	2276	544	4013	1359	0.203641	0.703606	1.30161	0.301125	2.72864	0.759023	0.736287	1.26293	0.582999
XLOC_000433	AGAP005507	2L	164	745	1659	422	2379	680	0.326773	1.40511	2.81278	0.692533	4.7957	1.12596	1.51489	2.20473	0.687108
XLOC_000434	AGAP005509	2L	43	80	127	110	164	100	0.0721797	0.127113	0.1814	0.152078	0.278513	0.139495	0.126897	0.190029	0.667781
XLOC_000436	AGAP005512	2L	1310	1021	2244	2178	1910	1699	7.33974	5.41486	10.6984	10.0506	10.8267	7.91071	7.81767	9.59603	0.814678
XLOC_000437	AGAP005513	2L	4332	4601	5388	6364	5099	5193	18.4915	18.5904	19.5704	22.3738	22.0203	18.4211	18.8841	20.9384	0.901887
XLOC_000438	AGAP005518	2L	479	463	632	667	497	603	0.784471	0.717752	0.880736	0.89969	0.823479	0.820675	0.794319	0.847948	0.936755
XLOC_000441	AGAP005522	2L	636	681	736	703	681	765	10.5878	10.7312	10.4259	9.63895	11.4697	10.5833	10.5816	10.564	1.00167
XLOC_000444	AGAP005528	2L	6885	6930	8608	6687	6581	11304	17.197	16.3845	18.2952	13.7564	16.6301	23.4635	17.2922	17.95	0.963355
XLOC_000445	AGAP005532	2L	1950	1713	1925	2035	1113	2313	21.4098	17.8028	17.9844	18.4021	12.3631	21.1041	19.0656	17.2898	1.10271
XLOC_000446	ntr	2L	2	4	3	1	2	2	0.0304759	0.0576951	0.0388988	0.0125503	0.0308328	0.0253262	0.0423566	0.0229031	1.84939
XLOC_000447	AGAP005534	2L	0	0	0	0	1	0	0	0	0	0	0.0112096	0	0	0.00373653	0
XLOC_000448	AGAP005536	2L	50	154	284	105	339	90	0.0486306	0.141779	0.235042	0.0841115	0.333576	0.0727437	0.141817	0.163477	0.867506
XLOC_000449	AGAP005538	2L	712	900	938	758	925	1214	8.91204	10.6633	9.9905	7.81434	11.7137	12.6278	9.85528	10.7186	0.919454
XLOC_000450	AGAP005541	2L	373	896	1463	1074	1743	572	0.652946	1.48466	2.17921	1.54845	3.08689	0.832103	1.43894	1.82248	0.789551
XLOC_000451	AGAP005545	2L	2692	3971	4545	4223	4304	3136	8.14634	11.3747	11.7033	10.5253	13.1769	7.88635	10.4081	10.5295	0.988468
XLOC_000452	AGAP005546	2L	36	172	337	186	528	244	0.0406036	0.18363	0.323429	0.172783	0.602492	0.228699	0.182554	0.334658	0.545495
XLOC_000453	AGAP005547	2L	30	16	22	31	20	147	0.472269	0.238419	0.294699	0.401935	0.318532	1.92308	0.335129	0.881184	0.380317
XLOC_000454	AGAP005549	2L	5287	5750	5149	8934	5830	4294	6.92624	7.13031	5.73983	9.63963	7.72702	4.6748	6.59879	7.34715	0.898143
XLOC_000455	AGAP005551	2L	2163	3068	3557	2712	2574	3258	3.43265	4.60872	4.80335	3.54478	4.13273	4.29672	4.28157	3.99141	1.0727
XLOC_000457	AGAP005557	2L	317	497	686	488	405	495	1.06692	1.58336	1.96464	1.35275	1.37906	1.38449	1.53831	1.3721	1.12113
XLOC_000459	AGAP005561	2L	0	1	5	1	3	3	0	0.00815947	0.0366748	0.00709964	0.0261629	0.0214904	0.0149448	0.018251	0.818846
XLOC_000460	AGAP005563	2L	2450	4314	4721	5121	6835	3052	5.57571	9.29322	9.1423	9.59876	15.7372	5.77207	8.00375	10.3693	0.771866
XLOC_000461	AGAP005567	2L	44	53	191	90	144	83	0.0650885	0.0742129	0.240421	0.109653	0.215511	0.102033	0.126574	0.142399	0.888869
XLOC_000463	AGAP005576	2L	17281	16628	13573	20503	12890	14871	117.005	106.568	78.1983	114.335	88.2963	83.6734	100.59	95.4347	1.05402
XLOC_000464	AGAP005577	2L	1698	1709	1805	1687	1265	1992	3.35071	3.19222	3.03085	2.74183	2.52549	3.26664	3.19126	2.84465	1.12185
XLOC_000465	AGAP005580	2L	2	8	2	4	6	9	0.0264508	0.10015	0.0225075	0.0435708	0.0802815	0.0989155	0.0497028	0.0742559	0.669344
XLOC_000466	AGAP005581	2L	6	3	1	7	3	3	0.0218447	0.0103388	0.00309801	0.0209903	0.0110502	0.00907672	0.0117605	0.0137058	0.858069
XLOC_000467	AGAP005583	2L	45	259	647	140	1859	98	0.0281776	0.153512	0.344733	0.0722014	1.17768	0.0509953	0.175474	0.433624	0.404669
XLOC_000468	AGAP005585	2L	1512	1992	3406	2024	2598	3330	9.0017	11.2257	17.2546	9.92451	15.6483	16.4752	12.494	14.016	0.891411
XLOC_000469	AGAP005587	2L	263	724	496	245	882	678	3.93112	10.2436	6.30856	3.01615	13.3378	8.42177	6.82775	8.25858	0.826747
XLOC_000470	AGAP028321	2L	0	0	0	1	0	0	0	0	0	0.116691	0	0	0	0.0388969	0
XLOC_000471	AGAP005591	2L	14	13	35	19	32	69	0.0928545	0.081615	0.197529	0.10379	0.214724	0.380309	0.123999	0.232941	0.532321
XLOC_000472	AGAP005595	2L	234	957	1891	731	2455	965	0.250495	0.969722	1.72251	0.644505	2.65883	0.858467	0.98091	1.38727	0.707081
XLOC_000473	AGAP005594	2L	20	7	16	14	22	37	0.300971	0.0997115	0.204881	0.17352	0.334945	0.462711	0.201855	0.323725	0.623538
XLOC_000474	AGAP005599	2L	12	112	291	51	991	115	0.00823157	0.0727229	0.169856	0.0288136	0.687749	0.0655559	0.0836036	0.260706	0.320681
XLOC_000475	AGAP005601	2L	204	279	447	396	445	236	0.598166	0.774368	1.11529	0.956341	1.3201	0.575064	0.829274	0.950501	0.872459
XLOC_000479	AGAP005606	2L	6363	6491	4055	8179	6781	4435	4.73924	4.57626	2.56995	5.01733	5.1097	2.74507	3.96182	4.2907	0.923349
XLOC_000480	AGAP005611	2L	3506	2101	5567	4541	2177	8079	46.5997	26.4332	62.9621	49.7105	29.2742	89.2362	45.3317	56.0736	0.808431
XLOC_000481	AGAP005612	2L	36795	31306	38159	40330	23624	37044	642.248	517.242	566.759	579.787	417.179	537.335	575.416	511.433	1.12511
XLOC_000482	AGAP005613	2L	18211	14036	16494	24680	15463	19099	231.425	168.839	178.357	258.314	198.805	201.698	192.874	219.605	0.878275
XLOC_000483	ntr	2L	24	90	196	115	338	127	0.180889	0.642091	1.25703	0.713881	2.57735	0.79546	0.693337	1.36223	0.508971
XLOC_000484	ntr	2L	10	14	32	28	37	17	0.129805	0.172017	0.353451	0.299347	0.485901	0.18338	0.218424	0.322876	0.676495
XLOC_000485	AGAP005615	2L	3	3	4	3	4	3	0.0116111	0.0109907	0.0131735	0.00956315	0.0156628	0.00964913	0.0119251	0.011625	1.02582
XLOC_000486	AGAP005617	2L	1050	2266	5910	3239	4052	2214	1.21377	2.47948	5.81331	3.08379	4.73885	2.12686	3.16885	3.3165	0.955481
XLOC_000488	AGAP005619	2L	1830	3317	3936	3048	3826	2942	1.19161	2.04446	2.18084	1.63464	2.52047	1.59198	1.80564	1.9157	0.942548
XLOC_000489	AGAP005624	2L	4	10	10	11	18	6	0.00687824	0.0162768	0.014632	0.0155789	0.0313145	0.00857396	0.0125957	0.0184891	0.68125
XLOC_000490	AGAP005627	2L	2858	3381	3780	3680	4284	3393	7.59737	8.50742	8.55027	8.05702	11.5214	7.49545	8.21836	9.02463	0.910659
XLOC_000492	AGAP005629	2L	255	404	474	348	515	284	0.800021	1.19976	1.2654	0.89922	1.63464	0.740444	1.08839	1.09144	0.997211
XLOC_000493	AGAP005632	2L	1336	2055	2371	1619	2292	2891	4.26789	6.21399	6.44504	4.2597	7.40758	7.67481	5.64231	6.44737	0.875134
XLOC_000494	AGAP005633	2L	134	134	223	177	204	178	0.263996	0.24989	0.373839	0.287204	0.406609	0.291424	0.295908	0.328412	0.901026
XLOC_000495	ntr	2L	7	16	94	25	118	34	0.0213919	0.0462832	0.244437	0.0629241	0.364828	0.0863462	0.104037	0.171366	0.607105
XLOC_000496	AGAP005637	2L	26	39	35	52	43	17	0.0906697	0.128738	0.103859	0.149354	0.151709	0.0492664	0.107755	0.116777	0.922748
XLOC_000497	AGAP005638	2L	21	19	33	23	43	28	0.0717859	0.0614788	0.0959889	0.064755	0.148711	0.0795409	0.0764178	0.097669	0.782417
XLOC_000498	AGAP005640	2L	2186	1872	1473	2782	1707	1180	10.0703	8.16297	5.77405	10.5554	7.95571	4.51737	8.00243	7.67615	1.04251
XLOC_000499	AGAP005642	2L	9121	11064	15128	13284	11490	12975	128.953	148.065	181.994	154.683	164.347	152.443	153.004	157.158	0.973567
XLOC_000500	AGAP005643	2L	264	515	581	497	581	315	1.49998	2.76975	2.80895	2.32575	3.33974	1.48732	2.35956	2.38427	0.989636
XLOC_000501	AGAP005649	2L	2941	2586	3013	3579	2539	2350	8.80778	7.33081	7.67818	8.82793	7.69289	5.8486	7.93892	7.45647	1.0647
XLOC_000502	AGAP005651	2L	106	193	220	206	289	150	1.0098	1.74037	1.78337	1.61631	2.78538	1.18751	1.51118	1.86306	0.811126
XLOC_000503	AGAP005652	2L	15292	16378	18991	20330	15807	20940	13.7952	13.9855	14.578	15.1052	14.4268	15.6983	14.1196	15.0768	0.936512
XLOC_000504	AGAP005654	2L	418	535	656	600	679	544	5.24192	6.35067	7.00012	6.19714	8.61468	5.66925	6.19757	6.82702	0.9078
XLOC_000505	AGAP005655	2L	32	45	39	54	74	49	0.0814867	0.108468	0.0845063	0.113255	0.190644	0.103692	0.091487	0.135864	0.673373
XLOC_000506	AGAP005658	2L	58	61	114	110	88	134	0.51703	0.514719	0.864729	0.807619	0.793644	0.992672	0.632159	0.864645	0.73112
XLOC_000507	AGAP005660	2L	24	67	104	78	140	62	0.0460034	0.121564	0.169629	0.12314	0.271495	0.0987605	0.112399	0.164465	0.68342
XLOC_000508	AGAP005665	2L	10916	6594	5841	1882	7214	5361	160.996	92.0559	73.3036	22.8611	107.642	65.7067	108.785	65.4033	1.6633
XLOC_000509	AGAP005666	2L	2	8	4	1	8	24	0.0212408	0.0804235	0.0361483	0.00874716	0.085958	0.211819	0.0459376	0.102175	0.449598
XLOC_000510	AGAP005667	2L	0	0	10	0	0	0	0	0	0.0910242	0	0	0	0.0303414	0
XLOC_000511	AGAP005668	2L	0	0	0	0	2	0	0	0	0	0	0.0221247	0	0	0.00737488	0
XLOC_000512	AGAP005669	2L	6296	4218	4172	5921	5410	2175	92.5497	58.6907	52.1846	71.6855	80.4568	26.5694	67.8083	59.5706	1.13829
XLOC_000513	AGAP005673	2L	13	9	11	26	3	4	0.120651	0.0790644	0.0868694	0.19874	0.0281685	0.0308503	0.0955282	0.0859197	1.11183
XLOC_000514	AGAP005675	2L	957	614	738	1232	672	598	3.80684	2.31192	2.49803	4.03636	2.70444	1.97682	2.87226	2.90587	0.988434
XLOC_000515	AGAP005676	2L	1	0	0	2	1	0	0.184972	0	0	0.304693	0.187138	0	0.0616574	0.163943	0.376089
XLOC_000517	AGAP005682	2L	191	169	185	147	233	137	0.573818	0.480595	0.472933	0.363734	0.708194	0.342038	0.509116	0.471322	1.08019
XLOC_000519	AGAP005689	2L	0	0	0	81	0	3	0	0	0	0.90477	0	0.0338112	0	0.31286	0
XLOC_000520	AGAP005690	2L	710	100	128	1008	206	250	7.70014	1.02658	1.18124	9.00382	2.26028	2.25317	3.30265	4.50575	0.732985
XLOC_000521	AGAP005691	2L	845	224	334	2762	831	366	12.4213	3.11681	4.17777	33.4395	12.3585	4.471	6.57196	16.7563	0.392207
XLOC_000523	AGAP005693	2L	12249	9908	15749	18187	9174	15435	42.0443	32.1918	45.9989	51.4155	31.8582	44.0277	40.0783	42.4338	0.944491
XLOC_000524	ntr	2L	2	0	0	0	2	0	0.0375684	0	0	0	0.0380082	0	0.0125228	0.0126694	0.988428
XLOC_000526	ntr	2L	166	157	271	135	121	250	0.432893	0.387547	0.601353	0.289956	0.319237	0.541783	0.473931	0.383659	1.23529
XLOC_000527	ntr	2L	10	55	76	38	145	20	0.00901631	0.04694	0.0583082	0.0282188	0.132267	0.0149855	0.0380882	0.0584905	0.651186
XLOC_000528	ntr	2L	7	19	24	9	39	10	0.00956948	0.0245865	0.0279183	0.0101335	0.0539399	0.0113607	0.0206914	0.0251447	0.822894
XLOC_000531	AGAP005700	2L	1141	1234	956	1617	1094	768	2.68383	2.74749	1.91344	3.1326	2.6034	1.50121	2.44825	2.4124	1.01486
XLOC_000533	AGAP005710	2L	748	2205	3711	2170	5351	1700	0.612773	1.70985	2.58688	1.46414	4.43495	1.15734	1.6365	2.35214	0.69575
XLOC_000534	ntr	2L	14	24	41	44	44	29	0.138729	0.225114	0.345709	0.359102	0.44111	0.238809	0.236517	0.34634	0.682904
XLOC_000535	AGAP005713	2L	84	226	268	176	273	198	0.295486	0.752521	0.802195	0.509914	0.971574	0.57881	0.616734	0.686766	0.898027
XLOC_000536	AGAP005715	2L	9279	14713	16640	12001	14183	17954	18.6167	27.9418	28.4081	19.831	28.7889	29.9347	24.9889	26.1849	0.954325
XLOC_000537	AGAP005716	2L	171	277	311	317	382	176	0.472289	0.724174	0.730902	0.721102	1.06741	0.403959	0.642455	0.730822	0.879085
XLOC_000538	AGAP005719	2L	342	471	589	704	913	310	0.392516	0.511686	0.575219	0.665472	1.06012	0.295669	0.49314	0.673755	0.731929
XLOC_000539	AGAP005722	2L	16889	16766	17027	20657	11189	24343	43.4643	40.8423	37.2867	43.7846	29.1323	52.0613	40.5311	41.6594	0.972915
XLOC_000541	AGAP005727	2L	58	51	47	43	28	42	0.18431	0.153406	0.127088	0.112542	0.090019	0.110913	0.154935	0.104491	1.48275
XLOC_000543	AGAP028395	2L	0	0	5	2	0	0	0	0	0.0642432	0.0248729	0	0	0.0214144	0.00829096	2.58286
XLOC_000544	AGAP005732	2L	198	404	494	282	371	324	1.39301	2.69043	2.95735	1.63404	2.64069	1.89429	2.34693	2.05634	1.14131
XLOC_000545	AGAP005735	2L	2	5	10	5	10	1	0.0115758	0.0273933	0.0492504	0.0238352	0.0585568	0.00480989	0.0294065	0.0290673	1.01167
XLOC_000546	AGAP005737	2L	2928	2804	3228	3730	2111	3689	3.41224	3.09313	3.20103	3.58017	2.48892	3.57264	3.23547	3.21391	1.00671
XLOC_000547	AGAP005739	2L	463	2542	5307	5431	13577	470	0.34092	1.77174	3.32513	3.29365	10.1142	0.287596	1.8126	4.56515	0.397051
XLOC_000548	AGAP005743	2L	1755	1896	1106	2139	1299	1332	10.2334	10.4648	5.48763	10.2726	7.66314	6.45445	8.72862	8.13006	1.07362
XLOC_000549	AGAP005744	2L	606	1346	1420	1070	1953	1221	4.24327	8.92124	8.46065	6.17075	13.8352	7.10488	7.20839	9.03694	0.797658
XLOC_000550	AGAP005747	2L	862	891	930	964	567	794	3.63294	3.55452	3.3352	3.34622	2.41763	2.7809	3.50756	2.84825	1.23148
XLOC_000551	AGAP005748	2L	678	1133	2018	736	802	571	1.15365	1.82484	2.92181	1.03145	1.38062	0.807406	1.96677	1.07316	1.83269
XLOC_000553	AGAP005757	2L	6823	7970	6951	6905	4914	8429	18.4655	20.4172	16.0074	15.3913	13.4547	18.9572	18.2967	15.9344	1.14825
XLOC_000555	AGAP005763	2L	240	226	290	391	363	162	0.285055	0.254084	0.293091	0.382489	0.436193	0.159899	0.27741	0.326194	0.850445
XLOC_000556	AGAP005761	2L	2775	1763	2024	2974	1348	2517	9.79523	5.89055	6.07925	8.64607	4.8139	7.38325	7.25501	6.94774	1.04423
XLOC_000557	AGAP005765	2L	139	320	477	466	847	149	0.134418	0.292916	0.392507	0.371153	0.828667	0.11974	0.27328	0.439854	0.621298
XLOC_000558	AGAP005770	2L	58	104	206	60	287	84	0.121894	0.20689	0.368391	0.103856	0.610228	0.146706	0.232392	0.28693	0.809926
XLOC_000560	AGAP005774	2L	81	135	204	150	224	101	0.353923	0.558354	0.758475	0.53981	0.990209	0.36674	0.556917	0.632253	0.880846
XLOC_000562	AGAP005777	2L	3559	3718	3479	4458	3827	2940	7.0158	6.93762	5.83567	7.23794	7.63243	4.81625	6.59636	6.56221	1.0052
XLOC_000563	AGAP005780	2L	27	139	215	104	283	103	0.036521	0.177969	0.24746	0.115861	0.387276	0.115779	0.153983	0.206305	0.746386
XLOC_000564	AGAP005783	2L	14	33	62	53	112	9	0.0134729	0.0300608	0.0507707	0.0420084	0.109045	0.00719762	0.0314348	0.0527504	0.595915
XLOC_000565	ntr	2L	14	42	36	8	92	20	0.0727475	0.206581	0.159177	0.0342378	0.483652	0.086364	0.146169	0.201418	0.725698
XLOC_000567	AGAP005793	2L	38	19	26	27	11	26	0.454702	0.215203	0.264731	0.266093	0.133165	0.258541	0.311545	0.219266	1.42085
XLOC_000568	AGAP005799	2L	794	3682	6894	2259	7648	3641	1.34879	5.9205	9.96509	3.16056	13.1439	5.13992	5.74479	7.14814	0.803676
XLOC_000569	AGAP005801	2L	4226	3970	6055	4644	3132	6535	18.9821	16.8794	23.1428	17.1804	14.2328	24.3934	19.6681	18.6022	1.0573
XLOC_000570	AGAP005804	2L	2	14	11	0	0	0	0.0209897	0.139078	0.0982329	0	0	0	0.0861001	0
XLOC_000571	AGAP005806	2L	25	108	180	111	202	75	0.0757565	0.309781	0.46413	0.277031	0.619279	0.188866	0.283223	0.361725	0.782977
XLOC_000573	AGAP005807	2L	865	2306	4207	2863	6405	1204	1.33489	3.36852	5.52443	3.63894	10	1.54407	3.40928	5.06102	0.673635
XLOC_000574	AGAP005810	2L	17	67	131	74	280	45	0.0887866	0.331227	0.58218	0.318314	1.47949	0.19531	0.334064	0.664371	0.502828
XLOC_000575	AGAP005811	2L	0	2	0	2	3	1	0	0.00396864	0	0.00345315	0.00636262	0.0017421	0.00132288	0.00385262	0.343371
XLOC_000577	AGAP005816	2L	0	2	7	10	31	17	0	0.00185798	0.0058458	0.00808323	0.0307805	0.013865	0.00256793	0.0175762	0.146102
XLOC_000578	AGAP005818	2L	489	493	577	573	404	570	6.26202	5.97591	6.28736	6.04346	5.2341	6.06587	6.1751	5.78114	1.06814
XLOC_000579	AGAP005819	2L	2	0	1	0	0	0	0.00626434	0	0.00266522	0	0	0	0.00297652	0
XLOC_000582	AGAP005824	2L	5	5	8	4	7	3	0.0120198	0.0113776	0.0163646	0.00791981	0.0170248	0.00599326	0.013254	0.0103126	1.28522
XLOC_000583	AGAP005826	2L	222	694	1735	715	1840	664	0.201526	0.596335	1.34019	0.534578	1.68986	0.50091	0.712683	0.908451	0.784504
XLOC_000584	AGAP005827	2L	3	1	2	0	1	0	0.395584	0.124816	0.224406	0	0.133405	0	0.248269	0.0444684	5.58304
XLOC_000586	AGAP005832	2L	61	446	818	371	1176	258	0.0882753	0.610936	1.00728	0.44219	1.72176	0.310271	0.56883	0.824739	0.689709
XLOC_000588	AGAP005840	2L	2235	5476	14097	6132	13284	5170	2.57645	5.97529	13.828	5.822	15.4927	4.95276	7.4599	8.75583	0.851992
XLOC_000590	AGAP005846	2L	5	1	0	0	3	2	0.00790854	0.0014972	0	0	0.00480068	0.00262887	0.00313525	0.00247652	1.26599
XLOC_000591	ntr	2L	225	178	204	212	144	312	1.5478	1.15906	1.19413	1.20114	1.00219	1.78361	1.30033	1.32898	0.97844
XLOC_000593	AGAP005851	2L	0	2	5	10	15	0	0	0.0049749	0.0111805	0.0216435	0.0398794	0	0.00538512	0.0205076	0.262591
XLOC_000594	AGAP005854	2L	0	0	0	4	0	0	0	0	0	0.0558216	0	0	0	0.0186072	0
XLOC_000595	AGAP005855	2L	3	0	2	0	1	2	0.0409784	0	0.0232462	0	0.0138194	0.0227027	0.0214082	0.012174	1.75852
XLOC_000596	AGAP005857	2L	481	651	791	717	608	612	1.79187	2.2956	2.50742	2.19992	2.29151	1.89464	2.1983	2.12869	1.0327
XLOC_000598	AGAP005864	2L	0	0	6	0	0	0	0	0	0.0045324	0	0	0	0.0015108	0
XLOC_000599	AGAP005869	2L	2759	4329	5661	3247	3017	5471	11.0843	16.4625	19.3524	10.7439	12.2627	18.2656	15.6331	13.7574	1.13634
XLOC_000600	AGAP005871	2L	390	1255	1419	1498	2271	706	1.45247	4.42422	4.49688	4.59493	8.55684	2.18504	3.45785	5.11227	0.676384
XLOC_000601	AGAP005872	2L	21	73	110	18	31	12	0.122558	0.403272	0.546265	0.086521	0.183037	0.0581992	0.357365	0.109253	3.271
XLOC_000603	ntr	2L	0	0	1	0	0	0	0	0	0.0201288	0	0	0	0.0067096	0
XLOC_000607	AGAP005880	2L	67	105	150	117	94	113	0.199353	0.295726	0.379776	0.286722	0.282964	0.279409	0.291618	0.283031	1.03034
XLOC_000608	AGAP005883	2L	0	0	2	1	7	0	0	0	0.00316639	0.0015324	0.0131765	0	0.00105546	0.00490297	0.21527
XLOC_000609	AGAP005884	2L	338	887	904	667	1079	553	0.849496	2.11018	1.93331	1.38069	2.7436	1.155	1.631	1.75977	0.926825
XLOC_000610	AGAP005886	2L	70	106	118	127	180	41	0.13066	0.187285	0.187419	0.195242	0.339917	0.0635977	0.168455	0.199586	0.844022
XLOC_000611	AGAP005887	2L	4055	2712	2944	4363	1999	3872	64.3676	40.7491	39.7651	57.0411	32.1029	51.0769	48.2939	46.7403	1.03324
XLOC_000612	AGAP005888	2L	9222	3108	5630	4502	5621	5583	260.209	83.0098	135.174	104.623	160.459	130.911	159.464	131.998	1.20808
XLOC_000613	AGAP005889	2L	117137	77155	146961	120106	80615	179498	3236.58	2017.94	3455.26	2733.27	2253.53	4121.58	2903.26	3036.13	0.956238
XLOC_000614	ntr	2L	1512	6485	1950	686	4721	2759	12.3919	50.3092	13.599	4.63058	39.1448	18.791	25.4334	20.8555	1.21951
XLOC_000615	AGAP005891	2L	9428	12257	10479	12451	10505	10368	30.6323	37.6961	28.9713	33.3189	34.5312	27.9942	32.4333	31.9481	1.01519
XLOC_000616	AGAP005893	2L	558	1014	815	724	984	891	1.89965	3.26761	2.36094	2.03004	3.38914	2.52075	2.5094	2.64665	0.948143
XLOC_000617	AGAP005895	2L	128	385	487	308	527	273	0.566911	1.61405	1.83536	1.12352	2.36141	1.0048	1.33878	1.49658	0.894558
XLOC_000618	AGAP005897	2L	474	889	1137	796	1000	614	1.37772	2.44589	2.8121	1.90556	2.94062	1.48308	2.21191	2.10975	1.04842
XLOC_000619	AGAP005898	2L	179	707	1442	529	2041	871	0.234154	0.875426	1.6051	0.569941	2.70114	0.946846	0.904892	1.40597	0.643605
XLOC_000620	ntr	2L	3725	5087	7419	6490	6750	3819	4.37976	5.66158	7.42261	6.28484	8.02939	3.73152	5.82131	6.01525	0.967759
XLOC_000621	AGAP005902	2L	47	29	32	56	39	86	0.217418	0.126983	0.12596	0.213359	0.182523	0.330604	0.156787	0.242162	0.647448
XLOC_000622	AGAP005904	2L	3	0	6	2	1	1	0.0045289	0	0.00770744	0.00248672	0.00152731	0.00125454	0.00407878	0.00175619	2.32252
XLOC_000623	AGAP005908	2L	6	10	9	2	13	1	0.0659306	0.104013	0.0841523	0.0181006	0.144522	0.00913164	0.0846987	0.0572515	1.47942
XLOC_000624	AGAP005910	2L	755	1249	2832	1588	2124	1406	2.30568	3.6105	7.35924	3.99419	6.56239	3.56821	4.42514	4.70827	0.939866
XLOC_000625	AGAP005913	2L	131	138	162	131	102	103	0.136686	0.136296	0.143832	0.112577	0.107673	0.0893104	0.138938	0.103187	1.34647
XLOC_000627	AGAP005917	2L	88	324	264	338	492	72	0.221254	0.771091	0.564807	0.699925	1.25149	0.150437	0.519051	0.700619	0.740846
XLOC_000628	AGAP005918	2L	4301	6320	6555	7917	8495	7401	8.38663	11.6651	10.8762	12.7147	16.7586	11.9928	10.3093	13.822	0.745862
XLOC_000629	AGAP005919	2L	48	126	185	63	168	132	0.36676	0.911305	1.20282	0.396468	1.29869	0.838162	0.826962	0.84444	0.979302
XLOC_000632	AGAP005927	2L	0	1	0	0	1	2	0	0.00336709	0	0	0.0035988	0.00591215	0.00112236	0.00317032	0.354022
XLOC_000633	AGAP005931	2L	0	0	0	0	0	1	0	0	0	0	0	0.00249269	0	0.000830897	0
XLOC_000634	AGAP005934	2L	338	661	1026	739	1043	432	2.71993	5.03494	7.02547	4.89791	8.49142	2.88893	4.92678	5.42609	0.90798
XLOC_000635	AGAP005935	2L	8	3	8	6	6	9	0.0333262	0.0118296	0.0283579	0.0205861	0.0252873	0.0311567	0.0245045	0.0256767	0.95435
XLOC_000636	AGAP005937	2L	354	877	1424	890	2002	789	1.56526	3.67058	5.35773	3.24115	8.95577	2.89917	3.53119	5.03203	0.701743
XLOC_000637	AGAP005940	2L	2729	4163	4142	4633	4996	2822	4.44421	6.41726	5.7397	6.21412	8.23131	3.8191	5.53373	6.08818	0.90893
XLOC_000638	AGAP005943	2L	169	368	681	455	834	277	0.152924	0.315202	0.524354	0.339099	0.763503	0.208297	0.330827	0.436967	0.757099
XLOC_000639	AGAP005947	2L	53017	59150	78861	76260	67589	74238	975.248	1029.93	1234.38	1155.37	1257.86	1134.85	1079.85	1182.69	0.913045
XLOC_000640	AGAP005948	2L	6421	8345	3336	6357	4837	4645	13.2684	16.3228	5.86583	10.8192	10.1122	7.97653	11.819	9.63598	1.22655
XLOC_000641	AGAP005950	2L	1	3	3	1	1	0	0.131861	0.374447	0.336609	0.108603	0.133405	0	0.280972	0.0806695	3.48301
XLOC_000642	AGAP005951	2L	29	77	108	80	268	41	0.13585	0.341432	0.4305	0.308658	1.27014	0.159609	0.302594	0.579469	0.522192
XLOC_000643	AGAP005952	2L	2178	2223	2805	4503	6797	848	6.99797	6.76092	7.66892	11.9163	22.0946	2.26424	7.1426	12.0917	0.590702
XLOC_000644	AGAP005953	2L	10	9	18	14	15	28	0.0114514	0.00975559	0.0175396	0.0132042	0.0173782	0.0266459	0.0129155	0.0190761	0.677052
XLOC_000646	AGAP005959	2L	4	7	3	5	5	3	0.0418147	0.0692659	0.0266857	0.0430492	0.0528804	0.0260617	0.0459221	0.0406638	1.12931
XLOC_000647	AGAP005961	2L	3939	4837	6711	6890	6303	5134	10.471	12.1711	15.1801	15.085	16.9513	11.3415	12.6074	14.4593	0.871924
XLOC_000651	AGAP005972	2L	111	125	119	137	156	130	0.537954	0.573435	0.490745	0.54685	0.764895	0.523574	0.534045	0.611773	0.872946
XLOC_000652	AGAP005976	2L	25	155	434	106	585	132	0.0324671	0.19054	0.479601	0.11338	0.768624	0.142459	0.234203	0.341488	0.685831
XLOC_000653	AGAP005975	2L	13	9	4	18	28	14	0.162414	0.106433	0.0425235	0.185217	0.353911	0.145352	0.10379	0.22816	0.454901
XLOC_000654	AGAP005977	2L	450	844	1308	783	1075	636	1.38441	2.45779	3.4241	1.98399	3.34591	1.626	2.4221	2.31863	1.04462
XLOC_000655	AGAP005980	2L	7201	7928	6400	8828	6800	6337	12.2622	12.7789	9.2735	12.3813	11.7149	8.96753	11.4382	11.0212	1.03783
XLOC_000656	AGAP005982	2L	578	1544	5549	1586	3761	1900	2.03376	5.14247	16.614	4.59623	13.3885	5.5557	7.93009	7.8468	1.01061
XLOC_000657	AGAP005984	2L	2044	3037	4262	3780	3377	2981	9.85946	13.8666	17.4934	15.0172	16.48	11.9494	13.7398	14.4822	0.948734
XLOC_000658	AGAP005985	2L	532	304	300	890	242	404	4.37356	2.36564	2.09861	6.02614	2.01277	2.76006	2.94594	3.59966	0.818394
XLOC_000659	AGAP005986	2L	22	75	62	11	162	41	0.157609	0.508595	0.377953	0.064905	1.17417	0.244093	0.348053	0.494388	0.704007
XLOC_000660	AGAP005987	2L	418	835	1290	640	870	639	1.75115	3.31121	4.5986	2.20828	3.68742	2.22465	3.22032	2.70678	1.18972
XLOC_000661	AGAP005988	2L	5305	4792	9676	8502	5151	7628	20.7434	17.7363	32.1942	27.3805	20.377	24.7866	23.5579	24.1814	0.974219
XLOC_000662	AGAP005989	2L	1	8	6	8	5	4	0.0020367	0.015423	0.0103984	0.0134197	0.0103027	0.00677018	0.00928603	0.0101642	0.913601
XLOC_000664	AGAP006007	2L	1	0	0	0	0	0	0.00307646	0	0	0	0	0	0.00102549	0
XLOC_000665	AGAP006011	2L	10602	18276	17912	6661	12661	23088	465.998	760.377	669.927	241.136	563.014	843.325	632.101	549.158	1.15104
XLOC_000666	AGAP006013	2L	5	0	0	6	5	0	0.149977	0	0	0.148229	0.151733	0	0.0499924	0.0999874	0.499988
XLOC_000667	AGAP006014	2L	6	5	8	9	6	12	0.0581572	0.0458748	0.0659826	0.0718489	0.0588381	0.0966598	0.0566715	0.0757823	0.74782
XLOC_000668	AGAP006019	2L	711	1772	4397	2152	1777	3082	3.65179	8.61493	19.2168	9.10341	9.23376	13.1547	10.4945	10.4973	0.999733
XLOC_000669	AGAP006021	2L	72	245	383	203	408	230	0.18317	0.589984	0.829102	0.425347	1.05012	0.486253	0.534085	0.653906	0.816762
XLOC_000670	AGAP006027	2L	16	73	149	71	222	33	0.0318327	0.137476	0.252247	0.116342	0.446849	0.0545607	0.140519	0.205917	0.682404
XLOC_000671	AGAP006028	2L	0	26	90	42	290	8	0	0.0574021	0.178621	0.0806822	0.684314	0.0155062	0.0786744	0.260168	0.302399
XLOC_000672	AGAP006029	2L	1	0	0	2	1	2	0.0158359	0	0	0.0260855	0.0160213	0.02632	0.00527863	0.0228089	0.231428
XLOC_000674	AGAP006035	2L	102	136	101	27	35	14	0.114617	0.144656	0.096573	0.0249883	0.0397897	0.0130734	0.118615	0.0259504	4.57084
XLOC_000675	AGAP006037	2L	180046	151119	188005	226477	144433	209002	1047.1	831.906	930.379	1084.81	849.816	1010.1	936.46	981.576	0.954037
XLOC_000676	AGAP006038	2L	1417	2516	3778	3055	4294	2079	0.696292	1.17026	1.57969	1.2364	2.13471	0.848963	1.14875	1.40669	0.816631
XLOC_000678	AGAP006045	2L	0	2	2	4	1	5	0	0.0157876	0.0141922	0.0274739	0.00843702	0.0346511	0.00999328	0.0235206	0.424873
XLOC_000679	AGAP006046	2L	2	13	16	8	19	13	0.00197626	0.0121593	0.013453	0.00651072	0.0189942	0.010675	0.0091962	0.01206	0.762537
XLOC_000684	AGAP006063	2L	2055	4625	8254	6565	11784	3131	4.04321	8.61346	13.8187	10.6384	23.4564	5.11929	8.82511	13.0714	0.675148
XLOC_000685	AGAP006066	2L	26	50	154	58	98	64	0.020522	0.0373567	0.103432	0.0377051	0.0782578	0.0419797	0.0537702	0.0526475	1.02132
XLOC_000686	AGAP006070	2L	119	119	186	165	143	115	0.182166	0.172432	0.242281	0.208032	0.221468	0.146295	0.19896	0.191932	1.03662
XLOC_000687	AGAP006073	2L	260	377	413	349	302	286	0.781466	1.07258	1.05627	0.863949	0.91833	0.714358	0.970105	0.832212	1.16569
XLOC_000691	AGAP006078	2L	0	2	0	0	0	0	0	0.0144984	0	0	0	0	0.00483281	0
XLOC_000692	AGAP006080	2L	29	18	27	34	12	40	0.0708144	0.0416052	0.0561015	0.0683799	0.0296456	0.0811701	0.0561737	0.0597319	0.940431
XLOC_000694	AGAP006086	2L	257	385	785	449	719	648	1.97161	2.79577	5.12443	2.83701	5.5805	4.1312	3.29727	4.1829	0.788274
XLOC_000695	ntr	2L	2	0	6	0	11	4	0.0284572	0	0.0726443	0	0.158347	0.0472972	0.0337005	0.0685482	0.491633
XLOC_000696	AGAP006089	2L	169	924	2603	663	3648	861	0.220294	1.14009	2.8872	0.711795	4.81089	0.932677	1.41586	2.15179	0.657993
XLOC_000697	AGAP006091	2L	116	260	448	197	441	360	0.207451	0.440132	0.681746	0.290168	0.797905	0.535023	0.44311	0.541032	0.819008
XLOC_000698	AGAP006094	2L	541	2100	2670	1382	3255	1450	0.657934	2.41744	2.76302	1.38426	4.00489	1.46543	1.94613	2.28486	0.851749
XLOC_000699	ntr	2L	0	2	0	0	0	0	0	0.037971	0	0	0	0	0.012657	0
XLOC_000700	AGAP006098	2L	28	55	51	1	0	2	0.244848	0.455254	0.379486	0.00720219	0	0.0145339	0.359863	0.00724536	49.6681
XLOC_000702	AGAP006101	2L	97727	84456	79343	95493	63377	101662	131.07	107.219	90.5494	105.484	85.9956	113.308	109.613	101.596	1.07891
XLOC_000704	AGAP006107	2L	773	1959	3932	1693	4780	1974	0.662343	1.58888	2.86685	1.19478	4.14369	1.40561	1.70602	2.24802	0.758899
XLOC_000706	AGAP006111	2L	1230	1648	1976	1774	1864	1304	1.58104	2.00515	2.16128	1.87809	2.42403	1.39292	1.91582	1.89835	1.0092
XLOC_000707	ntr	2L	0	0	6	0	16	0	0	0	0.0290205	0	0.0920114	0	0.0096735	0.0306705	0.315401
XLOC_000708	AGAP006115	2L	5484	12784	12198	14456	17118	6233	9.93685	21.9265	18.8073	21.5737	31.3805	9.38558	16.8902	20.7799	0.812815
XLOC_000709	AGAP006116	2L	0	0	1	0	0	1	0	0	0.00123434	0	0	0.00120548	0.000411448	0.000401828	1.02394
XLOC_000710	AGAP006117	2L	2	4	9	4	14	2	0.00191902	0.00363296	0.00734817	0.00316108	0.0135904	0.00159475	0.00430005	0.00611541	0.70315
XLOC_000711	AGAP006122	2L	3798	3273	3628	4226	3525	3898	8.49542	6.92991	6.90533	7.78548	7.97708	7.24577	7.44355	7.66944	0.970547
XLOC_000712	AGAP006126	2L	411	548	973	933	918	535	3.20662	4.04704	6.4596	5.99532	7.24608	3.46874	4.57108	5.57005	0.820655
XLOC_000713	AGAP006128	2L	42	139	710	268	1169	108	0.0981325	0.307419	1.41159	0.515732	2.76333	0.209701	0.605715	1.16292	0.520856
XLOC_000716	AGAP006130	2L	0	0	1	0	1	0	0	0	0.00207936	0	0.00247228	0	0.00069312	0.000824093	0.84107
XLOC_000718	AGAP006131	2L	221	168	137	260	192	139	0.614463	0.442145	0.324124	0.595391	0.540082	0.321167	0.460244	0.485547	0.947888
XLOC_000719	AGAP006135	2L	24	60	65	48	152	42	0.0394802	0.0934268	0.0909848	0.0650332	0.252969	0.0574156	0.0746306	0.125139	0.596381
XLOC_000720	AGAP006138	2L	1052	1141	998	1573	791	969	5.98229	6.14171	4.82914	7.36727	4.55075	4.57919	5.65105	5.49907	1.02764
XLOC_000721	AGAP006139	2L	5	6	13	12	14	10	0.00712268	0.00809052	0.0157581	0.0140793	0.020177	0.0118382	0.0103238	0.0153648	0.671909
XLOC_000722	AGAP006142	2L	97	145	146	122	175	114	0.236428	0.33454	0.302809	0.244914	0.43154	0.230912	0.291259	0.302455	0.962982
XLOC_000723	AGAP006144	2L	6	10	7	4	3	0	0.0403779	0.0637008	0.0400847	0.0221707	0.0204253	0	0.0480545	0.0141987	3.38443
XLOC_000726	AGAP006151	2L	595	552	916	604	639	844	7.51109	6.59595	9.83941	6.27985	8.16098	8.85404	7.98215	7.76495	1.02797
XLOC_000727	AGAP006156	2L	10	62	104	54	121	28	0.0106289	0.062378	0.0940607	0.0472724	0.130115	0.024732	0.0556892	0.0673732	0.826578
XLOC_000728	AGAP013661	2L	0	0	0	0	1	0	0	0	0	0	0.166345	0	0	0.0554482	0
XLOC_000730	AGAP006160	2L	3207	2655	2348	3003	1685	2893	29.0747	22.7842	18.1135	22.4232	15.4551	21.7961	23.3241	19.8915	1.17257
XLOC_000731	AGAP006161	2L	0	1	0	0	0	0	0	0.00580405	0	0	0	0	0.00193468	0
XLOC_000732	AGAP006163	2L	735	607	702	731	361	832	4.20478	3.28697	3.41728	3.44428	2.08938	3.95541	3.63634	3.16303	1.14964
XLOC_000733	AGAP006165	2L	918	2746	4181	3198	6244	1496	0.511502	1.44829	1.98231	1.4676	3.51984	0.692706	1.31404	1.89338	0.694015
XLOC_000734	AGAP028266	2L	0	1	7	0	1	0	0	0.118928	0.748373	0	0.127112	0	0.2891	0.0423708	6.82311
XLOC_000735	AGAP006167	2L	52	81	148	35	47	138	0.279361	0.411907	0.676568	0.154866	0.255455	0.616104	0.455945	0.342142	1.33262
XLOC_000736	AGAP006168	2L	673	1133	1160	1060	1159	776	1.2409	1.97744	1.81998	1.60973	2.16202	1.18904	1.67944	1.6536	1.01563
XLOC_000737	AGAP006170	2L	0	0	5	0	2	0	0	0	0.0824782	0	0.0392254	0	0.0274927	0.0130751	2.10268
XLOC_000738	AGAP006171	2L	1929	2981	2880	3853	4680	1662	3.64093	5.32591	4.62551	5.9897	8.93678	2.6069	4.53078	5.84446	0.775228
XLOC_000740	AGAP006181	2L	8	3	4	7	1	7	0.132353	0.0469803	0.0563106	0.0953821	0.0167378	0.0962395	0.0785479	0.0694531	1.13095
XLOC_000741	AGAP006182	2L	2	0	4	2	2	1	0.0335044	0	0.0570189	0.0275948	0.0338966	0.0139214	0.0301744	0.0251376	1.20037
XLOC_000742	AGAP006184	2L	4270	3181	2617	5071	2944	2618	20.8842	14.7267	10.8914	20.4273	14.5675	10.6408	15.5008	15.2118	1.01899
XLOC_000743	AGAP006186	2L	28245	104525	172543	144451	331410	54613	26.6181	93.241	138.363	112.12	315.977	42.7704	86.074	156.956	0.548397
XLOC_000744	AGAP006187	2L	6	7	13	4	11	4	0.102315	0.112989	0.188633	0.0561789	0.189773	0.056684	0.134646	0.100879	1.33473
XLOC_000745	AGAP006191	2L	39	23	18	48	51	30	0.441293	0.246344	0.173309	0.447331	0.583831	0.282096	0.286982	0.437753	0.65558
XLOC_000746	ntr	2L	0	0	1	0	1	1	0	0	0.00451494	0	0.00536809	0.00440938	0.00150498	0.00325916	0.46177
XLOC_000747	AGAP006205	2L	3121	4106	2903	3890	3220	2436	8.03507	10.0062	6.35961	8.24844	8.38701	5.21178	8.13361	7.28241	1.11688
XLOC_000748	AGAP006207	2L	14537	10747	23098	30882	31054	27330	54.9854	38.4779	74.342	96.2064	118.835	85.9063	55.9351	100.316	0.557589
XLOC_000749	AGAP006209	2L	15568	16417	17818	26011	14170	19387	141.236	140.98	137.549	194.355	130.058	146.162	139.922	156.859	0.892026
XLOC_000751	ntr	2L	18	144	393	156	531	77	0.0175006	0.132524	0.325133	0.12492	0.522313	0.0622135	0.158386	0.236482	0.669759
XLOC_000752	AGAP006220	2L	5258	7757	12424	10233	12958	5437	3.1719	4.42939	6.37745	5.08426	7.90846	2.72565	4.65958	5.23946	0.889326
XLOC_000753	AGAP006226	2L	2	4	1	5	1	2	0.00371285	0.00702893	0.00157966	0.00764492	0.00187816	0.00308546	0.00410715	0.00420285	0.97723
XLOC_000754	AGAP006228	2L	4598	6706	8539	6831	7418	7476	18.4224	25.4327	29.112	22.5418	30.069	24.892	24.3224	25.8343	0.941478
XLOC_000755	AGAP006231	2L	106	276	367	236	528	270	0.154725	0.381342	0.455834	0.283721	0.779727	0.327514	0.330633	0.463654	0.713104
XLOC_000757	AGAP006239	2L	2332	3636	3157	3584	4197	2794	4.26029	6.28763	4.90764	5.39268	7.7572	4.2418	5.15186	5.79723	0.888676
XLOC_000758	AGAP006241	2L	0	8	46	5	13	2	0	0.0526638	0.272217	0.0286395	0.0914678	0.0115588	0.108294	0.0438887	2.46746
XLOC_000759	AGAP006242	2L	0	4	0	0	5	1	0	0.144901	0	0	0.193591	0.0318033	0.0483003	0.0751313	0.642879
XLOC_000760	AGAP006244	2L	1418	2290	2879	2345	3230	2439	3.81745	5.83558	6.59517	5.19955	8.7974	5.45659	5.41606	6.48451	0.835231
XLOC_000761	AGAP006247	2L	208	591	926	435	1483	732	2.34361	6.30319	8.87809	4.03679	16.9051	6.85401	5.84163	9.2653	0.630485
XLOC_000764	AGAP006255	2L	17	8	21	13	10	10	0.0705754	0.0314374	0.0741841	0.0444502	0.042001	0.0344998	0.0587323	0.040317	1.45676
XLOC_000765	ntr	2L	81	119	159	133	50	107	0.753848	1.04833	1.25917	1.01947	0.470787	0.827552	1.02045	0.772605	1.32079
XLOC_000766	AGAP006262	2L	7	7	12	10	8	16	0.0225729	0.0213668	0.0329274	0.0265592	0.0260996	0.0428767	0.0256223	0.0318452	0.804591
XLOC_000767	AGAP006264	2L	1855	2001	2661	2401	1817	3024	16.8175	17.1718	20.5281	17.9281	16.6658	22.783	18.1725	19.1257	0.950161
XLOC_000768	AGAP006266	2L	40	92	117	111	183	90	0.215763	0.46974	0.53702	0.493136	0.998674	0.403434	0.407508	0.631748	0.645048
XLOC_000771	AGAP006275	2L	24330	25478	45044	29653	21604	63148	346.924	343.882	546.533	348.246	311.66	748.28	412.446	469.395	0.878675
XLOC_000772	AGAP006278	2L	12457	10899	13223	13456	7030	17537	120.393	99.7075	108.744	107.11	68.7385	140.85	109.615	105.566	1.03835
XLOC_000773	AGAP006279	2L	548	888	1287	971	1028	981	2.47987	3.80376	4.95581	3.61904	4.70648	3.68918	3.74648	4.0049	0.935473
XLOC_000774	AGAP006281	2L	290	447	629	634	682	300	1.67413	2.44259	3.08979	3.01444	3.98319	1.43921	2.40217	2.81228	0.854172
XLOC_000775	AGAP006282	2L	31	81	204	51	136	71	0.0548502	0.135661	0.307138	0.0743212	0.243451	0.104397	0.165883	0.140723	1.17879
XLOC_000777	AGAP006328	2L	205	689	1141	503	1509	534	0.324019	1.03083	1.53458	0.654804	2.41302	0.701409	0.963145	1.25641	0.766584
XLOC_000779	AGAP006327	2L	1521	1420	1489	1367	660	1570	15.1622	13.399	12.6303	11.2235	6.65627	13.006	13.7305	10.2953	1.33367
XLOC_000781	AGAP006330	2L	3110	6482	6183	4940	6701	5144	9.01392	17.7834	15.2489	11.7925	19.6493	12.3899	14.0154	14.6106	0.959265
XLOC_000783	AGAP006333	2L	2	0	0	0	2	0	0.369944	0	0	0	0.374275	0	0.123315	0.124758	0.988428
XLOC_000786	AGAP006336	2L	2	0	0	0	0	0	0.369944	0	0	0	0	0	0.123315	0
XLOC_000787	AGAP006337	2L	0	0	1	0	0	0	0	0	0.157396	0	0	0	0.0524653	0
XLOC_000788	AGAP006340	2L	1238	4437	6362	3775	8453	2853	1.76698	5.99448	7.72665	4.43765	12.2061	3.38396	5.16271	6.6759	0.773335
XLOC_000790	AGAP006343	2L	10	5	2	16	1	4	0.136455	0.0645819	0.0232224	0.179819	0.0138052	0.0453588	0.074753	0.0796609	0.93839
XLOC_000791	ntr	2L	30	47	164	55	127	119	0.0304969	0.0452256	0.141862	0.0460493	0.130615	0.10053	0.0725281	0.092398	0.784953
XLOC_000792	AGAP006345	2L	985	1136	1551	1063	1406	1882	0.915374	0.999292	1.22648	0.813619	1.32191	1.45343	1.04705	1.19632	0.875224
XLOC_000793	AGAP006349	2L	695	659	456	961	1072	1028	2.06285	1.85148	1.15169	2.34926	3.21909	2.53564	1.68867	2.70133	0.625126
XLOC_000794	AGAP006350	2L	183	334	632	398	658	231	0.692975	1.19719	2.03644	1.2413	2.52085	0.726927	1.30887	1.49636	0.874702
XLOC_000796	AGAP006352	2L	0	1	0	0	0	0	0	0.175089	0	0	0	0	0.0583629	0
XLOC_000797	AGAP006355	2L	17298	13238	13415	17265	9528	16645	63.9752	46.3436	42.2176	52.5906	35.6511	51.1578	50.8455	46.4665	1.09424
XLOC_000799	AGAP006358	2L	6	3	5	5	7	4	0.0186963	0.00884866	0.0132575	0.0128322	0.0220677	0.010358	0.0136008	0.015086	0.901554
XLOC_000800	ntr	2L	4834	7087	10510	9398	9296	6765	3.90674	5.42153	7.22766	6.2556	7.6008	4.54348	5.51865	6.13329	0.899785
XLOC_000801	ntr	2L	21	16	31	46	18	27	0.338593	0.244191	0.425312	0.610861	0.29362	0.361772	0.336032	0.422084	0.796125
XLOC_000802	AGAP006362	2L	99	44	81	108	34	99	0.902451	0.379658	0.628291	0.810845	0.313561	0.749957	0.6368	0.624788	1.01923
XLOC_000804	AGAP006364	2L	1841	2551	3965	3773	3348	2369	3.91981	5.14131	7.1836	6.61643	7.21194	4.19169	5.41491	6.00669	0.90148
XLOC_000806	AGAP006368	2L	20	23	22	20	41	15	0.120253	0.130902	0.112558	0.0990423	0.249404	0.0749495	0.121237	0.141132	0.859034
XLOC_000807	AGAP006369	2L	52	36	16	104	22	27	0.193446	0.126768	0.0506481	0.318651	0.0828006	0.0834703	0.123621	0.161641	0.764787
XLOC_000808	AGAP006370	2L	0	10	15	0	10	2	0	0.0425317	0.0573507	0	0.0454585	0.00746798	0.0332941	0.0176422	1.88719
XLOC_000811	AGAP006374	2L	172	324	469	267	422	293	0.394675	0.703733	0.915738	0.504601	0.979668	0.558717	0.671382	0.680995	0.985884
XLOC_000812	AGAP006376	2L	648	1857	3860	1388	5318	2207	0.465609	1.26302	2.36005	0.821413	3.86589	1.31784	1.36289	2.00171	0.680863
XLOC_000813	AGAP006377	2L	990	866	1032	1036	831	1345	7.15011	5.92035	6.34227	6.16259	6.07203	8.07259	6.47091	6.76907	0.955953
XLOC_000814	AGAP006382	2L	185	333	550	552	684	219	0.115586	0.196938	0.292404	0.284052	0.432359	0.113708	0.201642	0.276706	0.728724
XLOC_000816	AGAP006386	2L	1617	2409	3071	2426	2188	2497	4.1192	5.80887	6.65687	5.09002	5.63904	5.28609	5.52832	5.33839	1.03558
XLOC_000817	AGAP006388	2L	8	48	107	46	147	11	0.0159952	0.0908432	0.182041	0.0757501	0.297353	0.018277	0.0962933	0.13046	0.738107
XLOC_000819	AGAP006396	2L	120	198	112	159	96	126	0.157361	0.245772	0.124974	0.171727	0.127363	0.137309	0.176036	0.145466	1.21015
XLOC_000820	AGAP006398	2L	4	5	3	4	0	6	0.0316906	0.0374967	0.0202246	0.026101	0	0.0395034	0.029804	0.0218681	1.36289
XLOC_000821	AGAP006400	2L	12797	9280	6112	24926	3848	4609	87.9413	60.3649	35.7401	141.079	26.7532	26.3211	61.3488	64.7179	0.947942
XLOC_000822	AGAP006401	2L	0	0	0	1	0	0	0	0	0	0.152346	0	0	0	0.0507821	0
XLOC_000823	AGAP006403	2L	78	240	417	231	783	135	0.109567	0.319115	0.498434	0.267253	1.11276	0.157591	0.309039	0.512534	0.602962
XLOC_000824	ntr	2L	0	4	5	0	0	0	0	0.0204152	0.0229403	0	0	0	0.0144518	0
XLOC_000826	AGAP006409	2L	1118	877	1024	933	707	1371	20.9416	15.5496	16.3214	14.3938	13.3981	21.3412	17.6042	16.3777	1.07489
XLOC_000827	AGAP006410	2L	5005	5752	5689	6197	6477	5438	33.6479	36.6037	32.5445	34.3132	44.0538	30.3813	34.2654	36.2494	0.945266
XLOC_000828	AGAP006411	2L	351	688	962	767	987	578	0.314937	0.584329	0.734479	0.566811	0.895961	0.43098	0.544582	0.631251	0.862703
XLOC_000829	AGAP006416	2L	3088	3801	4091	2955	1959	5498	24.4652	28.505	27.5796	19.2821	15.7022	36.1983	26.8499	23.7275	1.13159
XLOC_000830	AGAP006418	2L	3	6	2	4	0	2	0.0418366	0.0792024	0.023733	0.0459432	0	0.0231781	0.0482573	0.0230404	2.09446
XLOC_000831	AGAP006419	2L	113	73	40	75	22	38	1.79586	1.09817	0.540931	0.981707	0.35373	0.50187	1.14499	0.612436	1.86956
XLOC_000832	AGAP006420	2L	0	2	0	3	2	0	0	0.0273754	0	0.0357294	0.0292593	0	0.00912514	0.0216629	0.421233
XLOC_000834	AGAP006426	2L	15	6	38	14	38	14	0.0231295	0.00875748	0.0498594	0.0177799	0.0592809	0.0179398	0.0272488	0.0316668	0.860483
XLOC_000835	AGAP006430	2L	114	94	81	90	59	84	0.26905	0.209995	0.162668	0.174943	0.140876	0.164748	0.213904	0.160189	1.33532
XLOC_000836	AGAP006432	2L	48	139	180	207	198	59	0.26394	0.723488	0.842218	0.937477	1.1015	0.269606	0.609882	0.769528	0.79254
XLOC_000837	AGAP006434	2L	0	2	2	0	1	0	0	0.0150076	0.0134911	0	0.00802019	0	0.00949956	0.0026734	3.55337
XLOC_000838	AGAP006436	2L	204	1147	1803	928	2702	701	0.15851	0.843613	1.1921	0.593884	2.12407	0.452646	0.731406	1.05687	0.692052
XLOC_000840	ntr	2L	0	8	6	1	6	0	0	0.114996	0.0775314	0.0125073	0.0921819	0	0.0641756	0.0348964	1.83903
XLOC_000841	AGAP006442	2L	3469	3672	2352	2460	1483	2063	22.894	22.9389	13.2082	13.3714	9.90179	11.3143	19.6803	11.5292	1.707
XLOC_000842	AGAP006444	2L	27	152	264	104	284	111	0.0376845	0.200814	0.313538	0.119552	0.401026	0.128746	0.184012	0.216442	0.850171
XLOC_000843	AGAP006446	2L	147	313	339	250	321	230	0.86511	1.74361	1.69762	1.21177	1.91124	1.12485	1.43545	1.41595	1.01377
XLOC_000844	AGAP006447	2L	5	6	10	10	10	12	0.108276	0.122989	0.184268	0.178357	0.219088	0.215952	0.138511	0.204466	0.677431
XLOC_000845	AGAP006452	2L	3304	17106	36373	7359	64932	18073	2.0753	10.1705	19.4405	3.80703	41.2625	9.43375	10.5621	18.1677	0.581365
XLOC_000846	AGAP006455	2L	0	2	8	2	11	6	0	0.0473924	0.170414	0.0412366	0.278596	0.124822	0.072602	0.148218	0.489832
XLOC_000847	AGAP006456	2L	25813	19292	21788	26223	13320	24190	272.407	192.712	195.652	227.923	142.213	212.143	220.257	194.093	1.1348
XLOC_000848	ntr	2L	0	6	1	12	18	37	0	0.144624	0.0216683	0.251677	0.463729	0.782981	0.0554307	0.499463	0.110981
XLOC_000849	AGAP006459	2L	25119	28985	29357	35206	29156	30140	115.596	126.26	114.958	133.439	135.745	115.265	118.938	128.149	0.928119
XLOC_000850	ntr	2L	0	7	12	6	29	2	0	0.047881	0.0737874	0.03571	0.212015	0.0120104	0.0405561	0.0865784	0.468432
XLOC_000851	AGAP006460	2L	1802	5320	5203	3866	9574	3221	1.58169	4.42009	3.88605	2.79483	8.5019	2.34947	3.29594	4.54873	0.724585
XLOC_000852	AGAP006461	2L	565	1593	2555	1377	2779	1036	0.905277	2.41602	3.48346	1.81716	4.50481	1.37945	2.26825	2.56714	0.883572
XLOC_000853	AGAP006462	2L	9358	9951	6898	9822	8098	9023	43.6226	43.9083	27.3614	37.7098	38.191	34.9536	38.2975	36.9515	1.03643
XLOC_000854	AGAP006463	2L	207	526	962	606	2343	426	0.576259	1.38607	2.27882	1.38946	6.59895	0.98553	1.41372	2.99131	0.472607
XLOC_000855	AGAP006465	2L	46	47	39	36	40	47	0.159871	0.154619	0.115336	0.103048	0.140646	0.135745	0.143276	0.12648	1.13279
XLOC_000856	AGAP006466	2L	27	32	43	35	68	23	0.180787	0.202818	0.244996	0.193018	0.460647	0.127981	0.209534	0.260548	0.804203
XLOC_000857	AGAP006467	2L	1052	2110	1710	1249	3389	1228	5.35366	10.1641	7.40489	5.23508	17.4486	5.19333	7.64088	9.29235	0.822277
XLOC_000860	AGAP006472	2L	5839	4477	5415	5341	5442	7002	8.35002	6.06022	6.58923	6.29068	7.87341	8.32116	6.99982	7.49508	0.933922
XLOC_000861	AGAP006473	2L	2162	3095	4423	3795	3412	3234	6.29366	8.52825	10.956	9.09882	10.0487	7.82349	8.59264	8.99035	0.955762
XLOC_000862	AGAP006474	2L	395	811	1642	1046	1483	817	0.678263	1.31818	2.39917	1.47931	2.5763	1.16583	1.4652	1.74048	0.841838
XLOC_000863	AGAP006477	2L	769	1530	1682	1553	2752	909	1.31184	2.47057	2.44156	2.18199	4.74961	1.28864	2.07466	2.74008	0.757153
XLOC_000864	ntr	2L	2	0	3	1	2	0	0.0233036	0	0.0297441	0.00959662	0.0235764	0	0.0176826	0.0110577	1.59912
XLOC_000865	AGAP006478	2L	7114	14440	17018	10980	19665	12047	11.91	22.8832	24.2434	15.14	33.3079	16.7606	19.6789	21.7362	0.905352
XLOC_000866	AGAP006479	2L	1442	3126	3070	3174	3578	1557	2.3332	4.7877	4.2268	4.22979	5.85708	2.09357	3.78257	4.06015	0.931632
XLOC_000867	AGAP006485	2L	63463	39721	48935	44156	23054	70583	999.054	591.889	655.504	572.511	367.172	923.381	748.816	621.022	1.20578
XLOC_000868	AGAP006487	2L	76035	43723	53247	56449	26291	70256	1196.97	651.524	713.265	731.898	418.727	919.104	853.918	689.909	1.23773
XLOC_000869	AGAP006493	2L	17	120	157	95	293	38	0.0584877	0.390795	0.459624	0.269194	1.01985	0.108646	0.302969	0.465898	0.65029
XLOC_000871	AGAP006497	2L	3818	7719	11101	5697	11579	6530	46.3097	88.6236	114.574	56.9126	142.09	65.8207	83.1691	88.2743	0.942166
XLOC_000872	AGAP006498	2L	3	0	0	9	8	4	0.0739888	0	0	0.182816	0.199614	0.0819818	0.0246629	0.154804	0.159318
XLOC_000873	ntr	2L	0	3	3	4	2	2	0	0.057916	0.0520636	0.067191	0.0412677	0.0338975	0.0366599	0.0474521	0.772566
XLOC_000876	AGAP006511	2L	1590	4656	5639	3537	5979	3772	6.15033	17.0477	18.5606	11.2684	23.3984	12.1251	13.9195	15.5973	0.892433
XLOC_000877	ntr	2L	150	507	769	445	1233	242	0.216905	0.693967	0.946221	0.529987	1.80384	0.290809	0.619031	0.874877	0.707564
XLOC_000878	ntr	2L	22	14	22	0	0	2	0.346741	0.208863	0.295048	0	0	0.0261954	0.28355	0.00873179	32.4733
XLOC_000879	ntr	2L	0	1	2	0	0	0	0	0.00775778	0.0139477	0	0	0	0.00723516	0
XLOC_000880	AGAP006516	2L	344	565	872	678	994	482	0.429009	0.666973	0.925363	0.696408	1.25415	0.499537	0.673782	0.816698	0.825007
XLOC_000881	AGAP006517	2L	3113	3712	4711	4650	4322	3981	4.92211	5.55561	6.33829	6.05551	6.91372	5.2309	5.60534	6.06671	0.92395
XLOC_000882	AGAP006528	2L	373	1057	1681	943	2013	725	0.369559	0.991292	1.4172	0.769507	2.01778	0.596933	0.926016	1.12807	0.820883
XLOC_000883	AGAP006532	2L	655	1024	1175	1327	1516	851	1.72636	2.55471	2.63521	2.88062	4.04244	1.86394	2.30542	2.929	0.787103
XLOC_000885	AGAP006535	2L	715	715	682	804	485	646	1.21119	1.14647	0.983054	1.12173	0.831194	0.909391	1.11357	0.954105	1.16714
XLOC_000886	AGAP006536	2L	32	62	114	55	111	40	0.189664	0.34784	0.574947	0.268488	0.665601	0.197019	0.370817	0.377036	0.983506
XLOC_000887	AGAP006537	2L	48	24	37	44	40	40	0.783411	0.370776	0.513851	0.591462	0.660486	0.542527	0.556013	0.598158	0.929541
XLOC_000888	AGAP006540	2L	88	106	110	113	75	156	0.510223	0.581749	0.542697	0.539612	0.439941	0.751649	0.54489	0.577067	0.94424
XLOC_000889	AGAP006538	2L	0	0	1	0	0	0	0	0	0.157396	0	0	0	0.0524653	0
XLOC_000890	AGAP006539	2L	2	12	13	3	2	1	0.0327626	0.186072	0.181209	0.0404758	0.0331462	0.0136132	0.133348	0.0290784	4.5858
XLOC_000891	AGAP006541	2L	1296	1247	1780	1396	707	2259	12.7569	11.6187	14.909	11.3175	7.04069	18.4786	13.0949	12.279	1.06645
XLOC_000892	AGAP006543	2L	1	0	0	0	0	0	0.00444526	0	0	0	0	0	0.00148175	0
XLOC_000893	AGAP006546	2L	2181	2721	4578	3697	3196	2155	7.65793	9.04349	13.6779	10.6913	11.3532	6.28805	10.1264	9.44418	1.07224
XLOC_000894	AGAP006547	2L	6507	5918	7662	7215	5290	8289	16.0541	13.8208	16.0855	14.6611	13.2043	16.995	15.3201	14.9535	1.02452
XLOC_000895	AGAP006555	2L	0	1	0	0	0	0	0	0.0325746	0	0	0	0	0.0108582	0
XLOC_000898	AGAP006561	2L	0	7	1	0	4	8	0	0.166186	0.0213418	0	0.101498	0.166743	0.0625092	0.0894137	0.699101
XLOC_000899	AGAP028429	2L	0	1	0	0	0	0	0	0.0500253	0	0	0	0	0.0166751	0
XLOC_000900	AGAP028428	2L	120	183	98	49	105	172	3.06748	4.42796	2.13164	1.03163	2.71547	3.65378	3.20903	2.46696	1.3008
XLOC_000901	AGAP006569	2L	10422	27278	8291	18224	30873	13396	26.1443	64.7725	17.6978	37.6526	78.3538	27.9263	36.2049	47.9776	0.75462
XLOC_000902	AGAP006570	2L	1	5	2	0	0	0	0.00143978	0.00681426	0.00245027	0	0	0	0.00356811	0
XLOC_000904	AGAP006574	2L	1125	1042	1642	1475	999	1483	0.710992	0.62335	0.883025	0.767768	0.638753	0.778872	0.739122	0.728464	1.01463
XLOC_000906	AGAP006595	2L	370	274	622	427	210	606	2.25625	1.58157	3.22748	2.14457	1.29557	3.07094	2.3551	2.17036	1.08512
XLOC_000908	AGAP006598	2L	188	258	368	476	597	111	0.193836	0.251796	0.322858	0.404213	0.62274	0.0951071	0.256164	0.37402	0.684893
XLOC_000909	AGAP006600	2L	306	398	527	290	502	616	9.84373	12.1192	14.4257	7.68355	16.3379	16.4677	12.1295	13.4964	0.898725
XLOC_000910	AGAP006601	2L	100	185	196	203	257	116	0.130722	0.228915	0.218018	0.21856	0.33989	0.126014	0.192552	0.228155	0.843952
XLOC_000912	AGAP006605	2L	30	64	62	75	59	33	0.0419596	0.084731	0.0737886	0.0863968	0.0834868	0.0383563	0.0668264	0.0694133	0.962732
XLOC_000913	AGAP006608	2L	138	354	644	256	757	250	0.362144	0.879342	1.43806	0.55331	2.0098	0.545199	0.893181	1.0361	0.862057
XLOC_000914	AGAP006609	2L	125	325	286	272	495	260	0.418594	1.03019	0.81496	0.750201	1.67704	0.723551	0.754582	1.05026	0.718469
XLOC_000915	AGAP006610	2L	102	198	555	326	491	513	0.681945	1.25304	3.1574	1.79512	3.32113	2.85023	1.69746	2.65549	0.639228
XLOC_000916	AGAP006611	2L	142	253	202	287	224	173	0.751054	1.26665	0.909121	1.25023	1.19863	0.760399	0.975607	1.06975	0.911991
XLOC_000917	AGAP006613	2L	2213	5753	5950	3792	9457	6112	16.2384	39.9584	37.1506	22.9169	70.2054	37.2699	31.1158	43.4641	0.715898
XLOC_000918	AGAP006615	2L	1	2	2	2	1	3	0.00231617	0.00438483	0.00394174	0.00381528	0.00234329	0.00577437	0.00354758	0.00397765	0.891879
XLOC_000919	AGAP006617	2L	653	1016	1256	967	1192	881	4.5437	6.69179	7.43659	5.54178	8.39128	5.09431	6.22403	6.34246	0.981328
XLOC_000920	AGAP006618	2L	63	95	157	113	177	157	0.0850343	0.121375	0.180319	0.12562	0.241703	0.176103	0.128909	0.181142	0.711649
XLOC_000922	AGAP006626	2L	1306	1623	1956	1922	1551	1745	4.79418	5.63952	6.10981	5.811	5.76021	5.32328	5.5145	5.6315	0.979225
XLOC_000923	AGAP006629	2L	944	1387	1630	1435	1669	1358	2.38879	3.32226	3.50978	2.99077	4.27284	2.85573	3.07361	3.37312	0.911208
XLOC_000925	AGAP006632	2L	0	0	1	0	0	0	0	0	0.00111838	0	0	0	0.000372792	0
XLOC_000926	ntr	2L	0	0	7	5	13	0	0	0	0.0466633	0.0322616	0.103036	0	0.0155544	0.0450991	0.344894
XLOC_000927	AGAP006636	2L	16	47	111	71	224	43	0.0241953	0.067276	0.142831	0.088429	0.3427	0.0540371	0.0781006	0.161722	0.482931
XLOC_000928	AGAP006642	2L	168	626	865	446	1167	377	0.255998	0.902929	1.12158	0.559742	1.79909	0.477399	0.760169	0.945411	0.804062
XLOC_000929	AGAP006643	2L	1168	1936	2647	2590	2556	1674	4.58591	7.19515	8.8435	8.37546	10.1531	5.46199	6.87485	7.99685	0.859695
XLOC_000931	AGAP006645	2L	370	1444	5281	1921	11842	794	0.915581	3.38232	11.1198	3.91515	29.6466	1.63278	5.13924	11.7315	0.438072
XLOC_000932	AGAP006646	2L	1969	1967	3469	2437	1746	3001	10.3731	9.80885	15.5508	10.5741	9.30595	13.1383	11.9109	11.0061	1.08221
XLOC_000933	AGAP006647	2L	241	491	1045	564	820	655	0.914947	1.76446	3.37585	1.76353	3.14955	2.06649	2.01842	2.32652	0.867569
XLOC_000935	AGAP006650	2L	2	0	0	0	0	1	0.0146111	0	0	0	0	0.00607106	0.00487036	0.00202369	2.40667
XLOC_000936	AGAP006652	2L	474	2044	3348	1554	8432	1437	0.373181	1.52326	2.24292	1.00767	6.71625	0.940179	1.37979	2.88803	0.47776
XLOC_000937	AGAP006653	2L	762	1775	2629	1733	3013	1968	1.48933	3.28388	4.37235	2.78972	5.95787	3.1965	3.04852	3.98136	0.765697
XLOC_000938	AGAP006654	2L	551	572	923	1046	787	661	2.48753	2.44436	3.54573	3.88932	3.59457	2.47988	2.82587	3.32126	0.850844
XLOC_000939	AGAP006655	2L	136	142	154	149	111	129	0.380594	0.376152	0.366717	0.343428	0.314269	0.300003	0.374488	0.319233	1.17309
XLOC_000942	AGAP006664	2L	123	108	91	117	56	101	1.83029	1.52122	1.15224	1.43393	0.843061	1.24896	1.50125	1.17532	1.27732
XLOC_000943	AGAP006665	2L	1122	1946	2094	2409	2812	1396	1.1275	1.85105	1.79056	1.99383	2.85887	1.1658	1.5897	2.00616	0.79241
XLOC_000944	AGAP006669	2L	1798	4379	6183	3985	7776	3307	1.5339	3.53618	4.48843	2.80003	6.7115	2.34453	3.18617	3.95202	0.806214
XLOC_000945	AGAP006670	2L	0	0	0	0	0	2	0	0	0	0	0	0.00663721	0	0.0022124	0
XLOC_000946	AGAP006673	2L	16704	7722	10430	12675	10864	25906	240.762	105.353	127.92	150.467	158.421	310.299	158.012	206.395	0.765578
XLOC_000947	AGAP006674	2L	192333	125466	93581	138168	69608	142790	2781.2	1717.34	1151.47	1645.55	1018.34	1715.89	1883.34	1459.93	1.29002
XLOC_000948	AGAP006675	2L	3	4	3	2	3	4	0.0134119	0.016927	0.0114124	0.00736417	0.0135689	0.0148608	0.0139171	0.0119313	1.16644
XLOC_000949	AGAP006677	2L	175190	166237	160725	143947	100687	188926	785.053	705.13	612.859	531.274	456.476	703.549	701.014	563.766	1.24345
XLOC_000951	AGAP006686	2L	10377	17178	19050	24776	29571	10109	6.64587	10.4137	10.3815	13.0688	19.1602	5.38023	9.14703	12.5364	0.729636
XLOC_000952	AGAP006690	2L	263	362	608	293	303	619	0.582219	0.758562	1.14531	0.534225	0.678623	1.13877	0.828696	0.783871	1.05718
XLOC_000953	AGAP006694	2L	27	34	37	13	21	58	0.266953	0.318201	0.311286	0.105862	0.210061	0.476554	0.298814	0.264159	1.13119
XLOC_000954	ntr	2L	2	0	6	2	0	0	0.0334623	0	0.0854209	0.0275601	0	0	0.0396277	0.00918671	4.31359
XLOC_000955	AGAP006697	2L	0	1	2	49	30	101	0	0.0120635	0.021689	0.514333	0.386811	1.06969	0.0112508	0.656943	0.017126
XLOC_000956	ntr	2L	2	0	8	1	0	0	0.0208746	0	0.0710502	0.00859635	0	0	0.0306416	0.00286545	10.6935
XLOC_000957	ntr	2L	5	5	3	1	4	1	0.0627024	0.0593521	0.0320127	0.0103286	0.0507492	0.0104214	0.0513557	0.0238331	2.15481
XLOC_000960	AGAP006711	2L	3	1	5	3	0	1	0.0427773	0.0134972	0.0606665	0.0352321	0	0.0118496	0.0389803	0.0156939	2.48379
XLOC_000961	AGAP006713	2L	5	8	6	0	0	6	0.00616459	0.00933633	0.00629467	0	0	0.0061475	0.0072652	0.00204917	3.54544
XLOC_000962	AGAP006716	2L	7	7	11	9	18	11	0.0135169	0.0127946	0.0180742	0.0143135	0.0351646	0.0176516	0.0147952	0.0223766	0.661193
XLOC_000963	AGAP006722	2L	164	76	152	141	60	120	10.7066	4.6965	8.44383	7.58147	3.96292	6.51032	7.94898	6.01824	1.32082
XLOC_000964	AGAP006726	2L	0	1	0	3	0	1	0	0.00134597	0	0.00351343	0	0.00118167	0.000448658	0.00156504	0.286676
XLOC_000965	AGAP006728	2L	1	0	6	9	2	2	0.00290659	0	0.0148396	0.0215453	0.00588124	0.00483088	0.0059154	0.0107525	0.550143
XLOC_000966	AGAP006732	2L	39	119	263	190	362	189	0.152317	0.43993	0.874032	0.611172	1.43037	0.613421	0.48876	0.884987	0.552279
XLOC_000967	AGAP006732	2L	459	1137	2201	1361	2462	1992	0.876033	2.05409	3.5745	2.1394	4.75391	3.15944	2.16821	3.35091	0.64705
XLOC_000968	AGAP006731	2L	29	23	43	87	24	34	0.770902	0.578736	0.97265	1.90479	0.645457	0.751091	0.774096	1.10044	0.703439
XLOC_000969	AGAP006733	2L	9214	9134	9304	10735	8144	9692	19.4134	18.2165	16.6805	18.6286	17.3598	16.9699	18.1035	17.6528	1.02553
XLOC_000970	AGAP006736	2L	333	915	1037	411	1194	1258	1.12991	2.93881	2.99409	1.14859	4.09882	3.54725	2.35427	2.93156	0.803079
XLOC_000971	AGAP006737	2L	0	4	5	0	5	0	0	0.0564044	0.0633809	0	0.0753575	0	0.0399284	0.0251192	1.58956
XLOC_000972	AGAP006738	2L	4	13	11	11	21	11	0.0695456	0.213946	0.162738	0.157517	0.369389	0.158933	0.148743	0.228613	0.650633
XLOC_000973	AGAP006739	2L	0	0	3	0	3	0	0	0	0.009883	0	0.0117505	0	0.00329433	0.00391684	0.84107
XLOC_000974	AGAP006740	2L	4081	5046	5993	4478	3785	6155	25.2559	29.5594	31.5593	22.8248	23.6983	31.6546	28.7916	26.0592	1.10485
XLOC_000975	AGAP006743	2L	1051	1183	1786	1324	1202	2036	12.8533	13.6945	18.5857	13.336	14.872	20.6919	15.0445	16.3	0.922977
XLOC_000976	AGAP006744	2L	341	577	990	639	745	1113	2.04569	3.27652	5.05369	3.15728	4.52165	5.54873	3.45863	4.40922	0.78441
XLOC_000977	AGAP006745	2L	857	908	1073	1219	918	1243	5.93835	5.95557	6.32663	6.95689	6.43551	7.15763	6.07352	6.85001	0.886644
XLOC_000978	AGAP006746	2L	494	479	709	662	487	506	0.597501	0.548402	0.729702	0.659471	0.595931	0.508599	0.625202	0.588	1.06327
XLOC_000979	ntr	2L	4	28	16	10	23	9	0.0682974	0.452537	0.232462	0.140627	0.397308	0.127702	0.251099	0.221879	1.13169
XLOC_000980	AGAP006749	2L	35	59	61	48	71	57	0.0688726	0.109896	0.10214	0.0777939	0.141349	0.0932107	0.0936362	0.104118	0.89933
XLOC_000981	AGAP006751	2L	0	1	1	3	1	3	0	0.117817	0.105911	0.30754	0.125924	0.310305	0.074576	0.247923	0.300803
XLOC_000983	AGAP006753	2L	0	0	0	1	0	0	0	0	0	0.132156	0	0	0	0.044052	0
XLOC_000985	AGAP006755	2L	3949	5113	7076	5766	6360	5656	8.83763	10.8312	13.4748	10.6279	14.3999	10.5189	11.0479	11.8489	0.932395
XLOC_000986	AGAP006757	2L	1033	1057	3487	2436	1145	3093	2.75535	2.66873	7.91437	5.35156	3.08985	6.85598	4.44615	5.09913	0.871943
XLOC_000987	AGAP006758	2L	25	180	290	171	426	87	0.0521947	0.355722	0.515195	0.294041	0.89981	0.150945	0.307704	0.448265	0.686432
XLOC_000988	AGAP006761	2L	14	13	11	24	17	10	0.0590598	0.051911	0.0394861	0.0833875	0.0725551	0.0350572	0.0501523	0.0636666	0.787733
XLOC_000989	AGAP006762	2L	10	16	77	23	117	22	0.0127396	0.0192943	0.0834707	0.0241329	0.150799	0.0232912	0.0385015	0.0660742	0.582701
XLOC_000990	AGAP006764	2L	0	2	0	0	3	0	0	0.00759879	0	0	0.0121826	0	0.00253293	0.00406085	0.623743
XLOC_000991	AGAP006766	2L	42483	36050	36461	54831	33545	36733	244.824	196.651	178.795	260.25	195.579	175.917	206.757	210.582	0.981834
XLOC_000992	AGAP006767	2L	12	11	15	5	6	13	0.0219136	0.0190142	0.0233083	0.00752018	0.0110851	0.0197282	0.021412	0.0127778	1.67572
XLOC_000993	AGAP006769	2L	18	89	151	49	219	114	0.0405555	0.18981	0.289496	0.0909284	0.499203	0.21345	0.173287	0.26786	0.646931
XLOC_000994	AGAP006771	2L	403	992	2218	1055	1720	762	1.68566	3.92762	7.89432	3.63449	7.27862	2.6487	4.50253	4.52061	0.996002
XLOC_000995	AGAP006772	2L	89	255	696	305	1121	191	0.109073	0.295816	0.725814	0.307861	1.38992	0.194525	0.376901	0.630769	0.597527
XLOC_000996	AGAP006775	2L	0	0	0	1	0	0	0	0	0	0.000542265	0	0	0	0.000180755	0
XLOC_000997	AGAP006777	2L	1118	916	745	1244	711	758	2.55965	1.98512	1.45139	2.34577	1.64689	1.44219	1.99872	1.81162	1.10328
XLOC_000999	AGAP006783	2L	2	1	3	3	1	2	0.0059535	0.0028177	0.00759891	0.00735512	0.0030116	0.0049475	0.0054567	0.00510474	1.06895
XLOC_001000	AGAP006785	2L	231	428	320	339	307	303	1.8932	3.32033	2.23163	2.28829	2.54553	2.06367	2.48172	2.29916	1.0794
XLOC_001001	AGAP006786	2L	13	23	23	20	17	21	0.0620551	0.103924	0.0934221	0.0786304	0.0820991	0.0833041	0.086467	0.0813445	1.06297
XLOC_001002	AGAP006788	2L	11	14	13	4	8	8	0.21898	0.263811	0.220213	0.0655841	0.161123	0.132347	0.234335	0.119685	1.95793
XLOC_001003	AGAP006790	2L	671	835	1138	1187	1376	1421	6.60974	7.78575	9.53875	9.63027	13.7131	11.6324	7.97808	11.6586	0.68431
XLOC_001004	AGAP006794	2L	0	2	6	0	4	0	0	0.0102867	0.0277418	0	0.0219893	0	0.0126762	0.00732975	1.72941
XLOC_001005	ntr	2L	12	47	128	32	188	86	0.0110454	0.0409496	0.100253	0.0242592	0.175071	0.0657826	0.0507493	0.0883708	0.574277
XLOC_001006	AGAP006798	2L	1518	1491	1187	1660	1063	1289	7.62607	7.0902	5.07419	6.86852	5.40278	5.38139	6.59682	5.88423	1.1211
XLOC_001007	AGAP006800	2L	3007	3855	3469	3502	3152	3472	5.35748	6.50135	5.25919	5.13889	5.68158	5.14067	5.70601	5.32038	1.07248
XLOC_001008	ntr	2L	9	6	8	7	5	3	0.0973695	0.0614446	0.0736475	0.0623741	0.0547275	0.0269721	0.0774872	0.0480246	1.61349
XLOC_001012	AGAP006810	2L	687	643	674	749	541	686	4.197	3.71831	3.50372	3.76869	3.34376	3.48272	3.80634	3.53172	1.07776
XLOC_001013	AGAP006813	2L	17145	14659	17521	16440	11447	23250	69.5513	56.2891	60.4803	54.9282	46.9802	78.3797	62.1069	60.096	1.03346
XLOC_001015	AGAP006818	2L	2346	3971	3757	5605	5338	3231	12.3008	19.7086	16.7623	24.2051	28.3164	14.0784	16.2572	22.2	0.732309
XLOC_001016	AGAP006819	2L	1132	2300	2743	1959	2421	3055	3.0906	5.94397	6.3725	4.40511	6.68724	6.9314	5.13569	6.00792	0.854821
XLOC_001017	AGAP006820	2L	2354	3194	3281	4052	3633	2281	10.087	12.9552	11.9633	14.3006	15.7499	8.12261	11.6685	12.7244	0.917022
XLOC_001018	AGAP006821	2L	24063	25897	25625	25046	16873	28883	137.541	140.115	124.633	117.909	97.5731	137.195	134.096	117.559	1.14067
XLOC_001019	AGAP006823	2L	31	38	68	65	114	67	0.0378179	0.0438804	0.0705881	0.0653092	0.1407	0.0679239	0.0507621	0.0913112	0.555925
XLOC_001020	AGAP006825	2L	195	605	1108	585	1755	441	0.15077	0.442779	0.728965	0.37253	1.37281	0.283355	0.440838	0.676233	0.651902
XLOC_001021	AGAP006828	2L	8	12	12	24	21	15	0.0257352	0.0365402	0.0328478	0.063588	0.0683459	0.0400998	0.0317078	0.0573446	0.552934
XLOC_001022	AGAP006829	2L	2210	1821	2632	3347	2414	2054	19.2497	15.0139	19.5076	24.0111	21.2727	14.8677	17.9237	20.0505	0.893928
XLOC_001023	AGAP006830	2L	324	288	341	500	312	342	4.36302	3.67102	3.90737	5.54547	4.25062	3.8272	3.98047	4.5411	0.876544
XLOC_001024	AGAP006831	2L	18	6	12	12	6	13	0.127107	0.0401052	0.072105	0.0697917	0.042865	0.0762874	0.0797724	0.0629814	1.2666
XLOC_001026	AGAP006835	2L	317	762	1833	747	1877	741	2.12792	4.84177	10.47	4.12994	12.7472	4.1336	5.81323	7.00359	0.830036
XLOC_001027	AGAP006837	2L	2	8	0	3	4	9	0.0580305	0.219719	0	0.0716924	0.11742	0.217011	0.0925832	0.135374	0.683905
XLOC_001028	AGAP006838	2L	37	34	58	21	53	103	0.314665	0.273702	0.419722	0.147093	0.456014	0.727942	0.33603	0.443683	0.757365
XLOC_001029	AGAP006839	2L	6	2	0	0	1	0	0.0955836	0.0301588	0	0	0.0161171	0	0.0419142	0.00537237	7.80179
XLOC_001030	AGAP006840	2L	1	2	3	2	2	11	0.00705028	0.0133472	0.0179976	0.0116135	0.0142657	0.0644484	0.0127984	0.0301092	0.425065
XLOC_001031	AGAP006841	2L	0	0	0	0	0	1	0	0	0	0	0	0.0256193	0	0.00853977	0
XLOC_001033	AGAP006846	2L	3	0	1	1	1	1	0.092486	0	0.0262327	0.0253911	0.0311896	0.0256193	0.0395729	0.0274	1.44427
XLOC_001034	AGAP006849	2L	0	1	1	2	0	9	0	0.0180349	0.0162125	0.0313847	0	0.142501	0.0114158	0.0579618	0.196954
XLOC_001035	AGAP006850	2L	1	0	0	0	0	0	0.0341487	0	0	0	0	0	0.0113829	0
XLOC_001036	AGAP006851	2L	0	0	0	0	0	2	0	0	0	0	0	0.0567567	0	0.0189189	0
XLOC_001037	AGAP006852	2L	0	1	3	7	2	0	0	0.0323241	0.0871731	0.196878	0.069097	0	0.0398324	0.0886584	0.449279
XLOC_001038	AGAP006859	2L	14	12	6	19	8	28	0.50529	0.409964	0.184268	0.564796	0.292117	0.839814	0.366507	0.565576	0.648025
XLOC_001039	AGAP006861	2L	8	4	2	11	7	9	0.27319	0.129296	0.0581154	0.30938	0.241839	0.255405	0.153534	0.268875	0.571023
XLOC_001040	AGAP006862	2L	6	0	4	17	6	0	0.216553	0	0.122846	0.505344	0.219088	0	0.113133	0.241477	0.468503
XLOC_001041	AGAP006864	2L	79	29	46	84	51	79	1.90602	0.662292	0.944376	1.66919	1.24487	1.58394	1.17089	1.49933	0.780943
XLOC_001043	AGAP006867	2L	0	0	2	0	2	0	0	0	0.0156635	0	0.0186232	0	0.00522115	0.00620775	0.84107
XLOC_001044	AGAP006868	2L	33	22	43	55	33	12	0.0600237	0.0378777	0.0665526	0.0823944	0.0607265	0.0181386	0.054818	0.0537531	1.01981
XLOC_001045	AGAP006870	2L	9017	14551	18392	12477	12006	29489	25.0288	38.2317	43.4405	28.5243	33.7157	68.0223	35.567	43.4207	0.819124
XLOC_001046	AGAP006872	2L	9	14	10	1	1	2	0.0188759	0.0277936	0.0178465	0.00172739	0.00212188	0.00348584	0.0215053	0.00244504	8.7955
XLOC_001049	AGAP006876	2L	2	1	0	1	0	1	0.0212917	0.010077	0	0.00876813	0	0.00884696	0.0104563	0.0058717	1.78079
XLOC_001050	AGAP006877	2L	6	4	1	2	2	2	0.0264158	0.0166696	0.00374628	0.00725219	0.00890837	0.00731739	0.0156106	0.00782598	1.99471
XLOC_001051	AGAP006879	2L	32256	25798	29451	31256	23549	42694	528.395	400.024	410.521	421.704	390.279	581.203	446.313	464.395	0.961063
XLOC_001052	AGAP006880	2L	279	417	485	446	332	388	0.8536	1.20764	1.26264	1.12386	1.02765	0.986494	1.10796	1.046	1.05924
XLOC_001053	AGAP006883	2L	105	205	303	129	258	206	0.117759	0.217626	0.289158	0.119157	0.292739	0.191993	0.208181	0.201296	1.0342
XLOC_001054	AGAP006885	2L	941	2842	3652	3267	7636	1313	1.56829	4.48346	5.17912	4.48448	12.8753	1.81851	3.74362	6.39278	0.585602
XLOC_001057	AGAP006887	2L	63	96	120	87	81	96	0.119606	0.172518	0.193856	0.136037	0.155579	0.151459	0.161993	0.147692	1.09683
XLOC_001058	AGAP006889	2L	668	894	1017	1322	998	777	3.54722	4.49366	4.59536	5.78187	5.36163	3.42882	4.21208	4.85744	0.86714
XLOC_001059	AGAP006890	2L	556	2591	4296	1636	5579	1920	1.52018	6.70563	9.99475	3.68409	15.4323	4.36249	6.07352	7.82631	0.776039
XLOC_001060	AGAP006892	2L	16	102	268	49	461	102	0.0376214	0.227022	0.536213	0.0948937	1.09666	0.19931	0.266952	0.463621	0.575799
XLOC_001061	ntr	2L	10	28	73	18	58	38	0.0336483	0.0891811	0.209013	0.049884	0.197445	0.106257	0.110614	0.117862	0.938504
XLOC_001062	AGAP006893	2L	1	42	44	12	53	30	0.00231859	0.0921776	0.0868089	0.0229156	0.124324	0.057804	0.060435	0.0683479	0.884227
XLOC_001063	AGAP006895	2L	0	0	1	0	1	1	0	0	0.00343826	0	0.00408796	0.00335787	0.00114609	0.00248194	0.46177
XLOC_001064	ntr	2L	2	0	2	0	5	0	0.0435228	0	0.0370343	0	0.110081	0	0.0268524	0.0366937	0.731799
XLOC_001065	AGAP006897	2L	7	4	0	4	8	0	0.0425689	0.0230254	0	0.0200346	0.0492198	0	0.0218648	0.0230848	0.94715
XLOC_001066	AGAP006899	2L	2	0	4	0	0	2	0.0640288	0	0.108966	0	0	0.0532094	0.0576651	0.0177365	3.25122
XLOC_001067	AGAP006902	2L	24	60	221	52	541	54	0.0183802	0.0434953	0.144019	0.0327996	0.419171	0.0343673	0.0686314	0.162113	0.423356
XLOC_001068	AGAP006903	2L	44	74	116	63	52	73	0.332195	0.528839	0.745222	0.391748	0.39719	0.458011	0.535419	0.41565	1.28815
XLOC_001069	AGAP006904	2L	524	1339	2587	1473	3291	1189	1.45418	3.51739	6.10902	3.36679	9.23998	2.7421	3.69353	5.11629	0.721916
XLOC_001070	AGAP006905	2L	579	773	1141	813	998	754	7.53039	9.51634	12.6273	8.70874	13.1318	8.14935	9.89135	9.99663	0.989469
XLOC_001071	AGAP006906	2L	3976	3803	5003	5307	3180	4373	24.1681	21.8814	25.877	26.5688	19.5559	22.0896	23.9755	22.7381	1.05442
XLOC_001072	AGAP006907	2L	4346	5943	8292	8304	7152	5638	37.4628	48.4917	60.8215	58.9554	62.3724	40.3876	48.9253	53.9051	0.907619
XLOC_001073	AGAP006909	2L	1326	1555	2532	2767	1915	1476	8.16443	9.06284	13.2658	14.0319	11.9291	7.55233	10.1644	11.1711	0.909879
XLOC_001074	AGAP006910	2L	7191	6696	8120	7946	5323	8839	72.0073	63.4679	69.1879	65.5332	53.926	73.5534	68.221	64.3376	1.06036
XLOC_001075	AGAP006911	2L	3793	6451	10274	9969	13917	4803	32.7807	52.7734	75.555	70.96	121.685	34.4954	53.703	75.7134	0.709293
XLOC_001076	AGAP006914	2L	1651	1570	1799	1952	1605	1881	7.23766	6.51482	6.71072	7.04785	7.11838	6.85255	6.82107	7.00626	0.973567
XLOC_001077	AGAP006915	2L	166	484	721	285	647	589	1.95299	5.39001	7.21797	2.76161	7.70108	5.75864	4.85366	5.40711	0.897643
XLOC_001078	AGAP006916	2L	1655	1363	1304	1981	1120	1662	6.10055	4.75574	4.09012	6.01424	4.1768	5.09113	4.98214	5.09406	0.978028
XLOC_001079	AGAP006921	2L	1045	2110	3824	2031	3399	2091	2.96365	5.66428	9.22817	4.74402	9.75252	4.92808	5.95204	6.47487	0.919252
XLOC_001080	AGAP006920	2L	0	0	2	0	0	0	0	0	0.074802	0	0	0	0.024934	0
XLOC_001081	AGAP006930	2L	5	12	28	17	32	8	0.0534859	0.121507	0.254868	0.149777	0.346317	0.0711168	0.143287	0.18907	0.75785
XLOC_001082	AGAP006931	2L	8	16	21	21	36	21	0.0404495	0.0765764	0.0903503	0.0874517	0.184154	0.0882379	0.0691254	0.119948	0.576296
XLOC_001084	AGAP006936	2L	51	74	103	63	96	47	0.0617022	0.084745	0.106036	0.0627764	0.117505	0.0472542	0.0841612	0.0758452	1.10964
XLOC_001086	AGAP006942	2L	0	0	1	1	0	0	0	0	0.00140167	0.0013567	0	0	0.000467224	0.000452234	1.03315
XLOC_001089	AGAP006947	2L	0	0	0	0	1	0	0	0	0	0	0.00324204	0	0	0.00108068	0
XLOC_001090	AGAP006950	2L	286	338	378	424	387	308	2.30705	2.58083	2.5946	2.81698	3.15833	2.06469	2.49416	2.68	0.930658
XLOC_001091	AGAP006951	2L	1946	1845	1977	2059	1840	2113	1.61034	1.44518	1.39209	1.40332	1.54045	1.45307	1.48254	1.46561	1.01155
XLOC_001092	AGAP006959	2L	438	1457	664	1427	2508	741	2.74507	8.64353	3.54108	7.36596	15.9024	3.85932	4.97656	9.04256	0.550349
XLOC_001093	AGAP006960	2L	1102	1035	1271	1271	902	1008	5.98549	5.32121	5.87423	5.68577	4.95655	4.54979	5.72698	5.06404	1.13091
XLOC_001094	AGAP006962	2L	1095	3530	1468	3037	4426	1300	2.21528	6.75992	2.52713	5.06041	9.05902	2.1856	3.83411	5.43501	0.705447
XLOC_001095	AGAP006965	2L	10469	17598	13540	20119	16642	10277	15.5731	24.7791	17.1386	24.6492	25.0456	12.7043	19.1636	20.7997	0.921342
XLOC_001096	AGAP006968	2L	26	98	264	87	419	79	0.116119	0.414294	1.00328	0.320019	1.89322	0.293205	0.511231	0.83548	0.611901
XLOC_001097	AGAP006969	2L	722	709	1231	862	1387	716	0.938198	0.872078	1.36114	0.922551	1.82343	0.773184	1.05714	1.17305	0.901184
XLOC_001098	AGAP006972	2L	27	31	31	52	15	50	0.26735	0.290556	0.261195	0.424078	0.150267	0.411433	0.273034	0.328593	0.830919
XLOC_001099	AGAP006976	2L	746	563	538	842	474	778	8.04471	5.74688	4.93675	7.47842	5.17136	6.97211	6.24278	6.54063	0.954462
XLOC_001100	AGAP006986	2L	114	294	355	104	203	195	3.66727	8.95236	9.71749	2.75548	6.60677	5.21298	7.44571	4.85841	1.53254
XLOC_001101	AGAP006990	2L	367	864	1672	1228	1781	645	0.605438	1.34918	2.34708	1.66851	2.97251	0.884252	1.4339	1.84175	0.77855
XLOC_001104	AGAP006998	2L	515	1025	1242	1319	1364	553	1.72939	3.25808	3.54891	3.64801	4.63399	1.54321	2.84546	3.27507	0.868824
XLOC_001105	AGAP006999	2L	23	25	59	54	34	42	0.104508	0.107526	0.228119	0.202089	0.156299	0.158593	0.146718	0.172327	0.851392
XLOC_001106	AGAP007001	2L	0	0	0	1	0	0	0	0	0	0.00288732	0	0	0	0.000962441	0
XLOC_001107	ntr	2L	882	746	866	798	551	766	0.913837	0.731629	0.763494	0.680972	0.577573	0.659541	0.802987	0.639362	1.25592
XLOC_001108	AGAP007010	2L	494	576	898	966	992	434	0.412223	0.454967	0.637631	0.663909	0.837476	0.30096	0.501607	0.600782	0.834924
XLOC_001109	AGAP007013	2L	0	0	0	2	2	0	0	0	0	0.0850305	0.104449	0	0	0.0631598	0
XLOC_001110	AGAP007015	2L	1886	4646	8724	4188	8292	5404	4.52816	10.5587	17.8231	8.28158	20.1416	10.7822	10.97	13.0685	0.839424
XLOC_001112	AGAP007019	2L	526	797	1634	1104	1387	609	1.43286	2.05508	3.78755	2.47693	3.82252	1.37863	2.42516	2.55936	0.947566
XLOC_001113	AGAP007021	2L	17	5	5	2	3	12	0.195683	0.0544788	0.0489737	0.018961	0.0349367	0.114789	0.099712	0.0562288	1.77333
XLOC_001114	AGAP007025	2L	7199	4876	3799	7167	4226	4867	20.3257	13.0313	9.12703	16.6662	12.0714	11.4195	14.1613	13.3857	1.05795
XLOC_001115	AGAP007027	2L	32	78	123	50	105	51	0.044472	0.102609	0.145455	0.0572312	0.147632	0.0589007	0.097512	0.0879214	1.10908
XLOC_001116	AGAP007029	2L	38	42	38	33	25	44	0.0541266	0.0566276	0.0460572	0.0387139	0.0360265	0.0520826	0.0522705	0.0422743	1.23646
XLOC_001117	AGAP007032	2L	86	198	363	152	429	104	0.183168	0.399179	0.657876	0.266637	0.924406	0.184076	0.413408	0.458373	0.901903
XLOC_001118	ntr	2L	2	2	6	0	0	0	0.0201178	0.0190429	0.0513558	0	0	0	0.0301722	0
XLOC_001119	AGAP007033	2L	13	6	10	24	34	9	0.0320085	0.0139838	0.0209512	0.0486697	0.0846946	0.0184152	0.0223145	0.0505932	0.441057
XLOC_001120	AGAP007039	2L	22809	17008	18926	23943	11367	23788	22.3722	15.7909	15.7961	19.3423	11.2799	19.3898	17.9864	16.6706	1.07893
XLOC_001121	AGAP007040	2L	22	14	7	21	22	10	0.64679	0.389601	0.175116	0.508494	0.654362	0.244317	0.403836	0.469058	0.860951
XLOC_001122	AGAP007041	2L	1	4	4	0	2	1	0.00729353	0.0276153	0.0248248	0	0.0147578	0.00606109	0.0199112	0.00693965	2.8692
XLOC_001123	AGAP007042	2L	2008	996	1210	1674	622	1481	38.1491	17.9115	19.5611	26.194	11.9555	23.3824	25.2072	20.5106	1.22899
XLOC_001124	AGAP007045	2L	6	2	5	2	2	12	0.039209	0.0123713	0.027803	0.0107644	0.0132227	0.0651671	0.0264611	0.0297181	0.890405
XLOC_001126	AGAP007048	2L	5	23	62	7	8	47	0.0208029	0.0905801	0.219499	0.0239871	0.0336743	0.162504	0.110294	0.0733884	1.50288
XLOC_001127	AGAP007053	2L	1	0	0	0	4	0	0.00219371	0	0	0	0.00887756	0	0.000731235	0.00295919	0.247107
XLOC_001128	AGAP007056	2L	0	0	8	5	3	2	0	0	0.0254663	0.0154058	0.0113544	0.00621772	0.00848877	0.0109927	0.772222
XLOC_001130	AGAP007064	2L	110	243	213	292	337	123	0.140687	0.294185	0.231809	0.30759	0.436062	0.130732	0.222227	0.291461	0.76246
XLOC_001131	AGAP007067	2L	0	1	1	0	0	0	0	0.175089	0.157396	0	0	0	0.110828	0
XLOC_001132	AGAP007076	2L	37	97	191	84	247	165	0.184418	0.457642	0.810071	0.344832	1.24553	0.683438	0.484044	0.757933	0.638636
XLOC_001133	AGAP007077	2L	147	178	295	375	277	240	0.617196	0.70742	1.05394	1.29677	1.17663	0.837393	0.792851	1.1036	0.718424
XLOC_001134	AGAP007081	2L	99	130	232	97	96	233	0.184274	0.229047	0.367455	0.148705	0.180782	0.360411	0.260259	0.229966	1.13173
XLOC_001136	AGAP007085	2L	0	0	1	0	0	0	0	0	0.00291324	0	0	0	0.00097108	0
XLOC_001137	AGAP007086	2L	48	99	188	85	353	62	0.0273073	0.0533119	0.0910086	0.0398274	0.203174	0.0293117	0.0572093	0.0907709	0.63026
XLOC_001138	AGAP007089	2L	140	175	162	238	207	75	0.528043	0.624785	0.519928	0.739339	0.78989	0.23508	0.557585	0.588103	0.948109
XLOC_001139	AGAP007092	2L	23	45	116	77	267	12	0.0241344	0.0446965	0.103575	0.0665465	0.283449	0.0104641	0.0574685	0.120153	0.478294
XLOC_001140	AGAP007095	2L	945	1175	1059	1287	1253	996	0.892779	1.05076	0.851325	1.00142	1.19762	0.781959	0.93162	0.993666	0.937559
XLOC_001141	ntr	2L	0	0	1	0	1	1	0	0	0.00348585	0	0.00414454	0.00340435	0.00116195	0.0025163	0.46177
XLOC_001142	AGAP007100	2L	88	231	299	301	754	104	0.180555	0.448633	0.522018	0.50865	1.56514	0.177326	0.383735	0.750373	0.511393
XLOC_001143	AGAP007101	2L	0	0	0	0	2	1	0	0	0	0	0.0136722	0.00561519	0	0.00642912	0
XLOC_001144	AGAP007102	2L	120	212	236	177	336	143	0.897842	1.50143	1.50251	1.09073	2.54339	0.889134	1.3006	1.50775	0.862606
XLOC_001145	AGAP007103	2L	871	2713	5275	2504	8244	1974	0.860149	2.53605	4.43267	2.03665	8.23661	1.62	2.60962	3.96442	0.658261
XLOC_001148	AGAP007108	2L	761	1297	1514	1209	1687	1144	1.47654	2.38206	2.49962	1.93203	3.31155	1.84459	2.11941	2.36272	0.89702
XLOC_001149	AGAP007110	2L	163	392	473	401	833	252	0.244408	0.556373	0.603499	0.49522	1.26365	0.314008	0.468093	0.690961	0.677453
XLOC_001150	AGAP007111	2L	0	0	0	2	0	0	0	0	0	0.00487834	0	0	0	0.00162611	0
XLOC_001151	AGAP007113	2L	245	401	479	388	588	288	0.137305	0.212723	0.228424	0.179092	0.333389	0.13413	0.192817	0.215537	0.894591
XLOC_001152	AGAP007115	2L	988	1031	1483	1278	919	1702	9.94571	9.82402	12.703	10.5958	9.35943	14.2381	10.8243	11.3978	0.949681
XLOC_001153	AGAP007116	2L	0	0	0	0	2	0	0	0	0	0	0.00907334	0	0	0.00302445	0
XLOC_001156	AGAP007120	2L	309787	232356	193197	301349	151079	226696	4725.93	3355.29	2507.91	3786.34	2331.76	2873.96	3529.71	2997.35	1.17761
XLOC_001157	AGAP007121	2L	17403	33928	33957	21418	40833	33513	48.8766	90.196	81.151	49.543	116.023	78.2174	73.4079	81.2611	0.903359
XLOC_001158	AGAP007123	2L	4785	5447	12127	13237	9431	6155	22.321	24.0515	48.1364	50.8567	44.5088	23.8602	31.503	39.7419	0.79269
XLOC_001159	AGAP007124	2L	215	127	113	216	58	147	1.61316	0.901978	0.72145	1.33481	0.440274	0.91658	1.07886	0.897222	1.20245
XLOC_001161	AGAP007128	2L	0	0	0	0	1	0	0	0	0	0	0.00097793	0	0	0.000325977	0
XLOC_001162	AGAP007131	2L	5253	8769	8427	7993	10734	7765	2.76323	4.36628	3.77198	3.46294	5.7125	3.3944	3.63383	4.18995	0.867273
XLOC_001163	AGAP007134	2L	8	7	21	20	31	6	0.0142782	0.0118259	0.0318926	0.0293995	0.0559758	0.00889913	0.0193322	0.0314248	0.61519
XLOC_001164	AGAP007136	2L	10	21	50	27	75	18	0.0149792	0.0297755	0.0637302	0.0333102	0.113659	0.0224065	0.0361616	0.0564586	0.640498
XLOC_001165	AGAP007137	2L	303	515	776	645	809	442	0.464956	0.748046	1.01325	0.815182	1.25595	0.563643	0.742085	0.878259	0.84495
XLOC_001166	AGAP007138	2L	7243	9325	11591	12824	8082	7859	21.4551	26.1465	29.216	31.2868	24.2207	19.3461	25.6059	24.9512	1.02624
XLOC_001167	AGAP007140	2L	8576	7529	11337	10921	5064	9777	65.4903	54.4229	73.6678	68.6879	39.1238	62.0455	64.527	56.6191	1.13967
XLOC_001168	AGAP007141	2L	0	3	4	4	2	15	0	0.0494368	0.0592549	0.0573539	0.0352259	0.217011	0.0362306	0.103197	0.351082
XLOC_001169	AGAP007142	2L	21	87	53	30	50	123	0.0427642	0.1677	0.0918384	0.0503162	0.103012	0.208151	0.100767	0.120493	0.836293
XLOC_001170	AGAP007145	2L	40	61	74	51	35	61	0.0682974	0.0985884	0.107514	0.07172	0.0604599	0.0865539	0.0914664	0.0729112	1.25449
XLOC_001171	AGAP007152	2L	3533	3827	5035	2186	3300	6840	43.8105	44.9205	53.1277	22.326	41.4003	70.4861	47.2862	44.7374	1.05697
XLOC_001172	AGAP007155	2L	84	103	138	176	110	149	3.1602	3.66796	4.41776	5.45348	4.18681	4.65837	3.74864	4.76622	0.786501
XLOC_001174	AGAP007161	2L	3030	3194	3523	2730	2092	3779	49.0919	48.9839	48.5699	36.4297	34.2913	50.8811	48.8819	40.534	1.20595
XLOC_001175	AGAP007164	2L	6	13	50	18	70	12	0.0125602	0.0257597	0.089064	0.0310344	0.148251	0.0208756	0.0424613	0.0667204	0.636407
XLOC_001176	AGAP007169	2L	551	1664	3166	1260	4131	2346	1.19534	3.41701	5.84439	2.25132	9.06674	4.22943	3.48558	5.1825	0.672568
XLOC_001177	AGAP007170	2L	0	0	0	0	5	0	0	0	0	0	0.0920349	0	0	0.0306783	0
XLOC_001178	AGAP007171	2L	0	2	5	0	0	0	0	0.035461	0.0796941	0	0	0	0.038385	0
XLOC_001179	AGAP007172	2L	2	6	0	0	0	0	0.00583227	0.0165619	0	0	0	0	0.00746473	0
XLOC_001180	AGAP007174	2L	2652	2891	3603	3002	2827	2793	2.12793	2.19575	2.46	1.9839	2.2949	1.86237	2.26122	2.04706	1.10462
XLOC_001181	AGAP007178	2L	2	66	174	74	285	25	0.00679836	0.212359	0.503281	0.207172	0.980109	0.0706199	0.240813	0.4193	0.574321
XLOC_001182	AGAP007180	2L	302	839	1760	1169	2886	379	0.161314	0.424207	0.799952	0.514286	1.55961	0.168235	0.461824	0.747376	0.617927
XLOC_001183	AGAP007182	2L	0	2	2	0	8	1	0	0.0194094	0.017448	0	0.0829802	0.00852005	0.0122858	0.0305001	0.402812
XLOC_001184	AGAP007188	2L	4	4	1	7	0	1	0.0859225	0.0813315	0.0182782	0.123843	0	0.0178509	0.0618441	0.0472312	1.30939
XLOC_001185	AGAP007191	2L	6	9	20	4	12	15	0.03396	0.0482182	0.0963239	0.0186467	0.0687152	0.0705539	0.0595007	0.0526386	1.13036
XLOC_001186	AGAP007193	2L	20150	12517	14340	17516	7559	13720	165.858	97.5242	100.438	118.747	62.9477	93.8484	121.273	91.8475	1.32037
XLOC_001187	AGAP007194	2L	1348	951	897	943	489	912	78.7397	52.5819	44.5845	45.3671	28.898	44.2702	58.6354	39.5118	1.484
XLOC_001188	AGAP013557	2L	5	6	12	3	9	8	0.622336	0.7069	1.27094	0.30754	1.13332	0.82748	0.866724	0.756113	1.14629
XLOC_001190	AGAP007203	2L	259	796	1153	323	2271	663	0.365127	1.06221	1.38312	0.375036	3.23905	0.776732	0.93682	1.4636	0.640078
XLOC_001192	AGAP007207	2L	4	15	45	12	140	13	0.0121266	0.0430448	0.116085	0.029963	0.429399	0.0327517	0.0570856	0.164038	0.348003
XLOC_001193	AGAP007209	2L	38	28	41	39	51	49	0.0526567	0.0367265	0.0483439	0.0445103	0.0714982	0.056426	0.045909	0.0574782	0.798721
XLOC_001194	AGAP007217	2L	1669	1963	2473	2641	2529	1890	0.880759	0.980558	1.11048	1.14788	1.35022	0.828849	0.9906	1.10898	0.893252
XLOC_001196	AGAP007233	2L	50	142	305	40	98	172	0.904755	2.43221	4.69622	0.596138	1.79408	2.58644	2.67773	1.65889	1.61417
XLOC_001197	AGAP007237	2L	23	108	159	172	370	51	0.0182907	0.0812975	0.107594	0.112656	0.297686	0.0337042	0.0690606	0.148016	0.466576
XLOC_001199	AGAP007245	2L	1	0	1	0	0	0	0.00979984	0	0.00833886	0	0	0	0.00604623	0
XLOC_001200	AGAP007247	2L	51	692	1084	308	1896	580	0.0418779	0.537864	0.75741	0.208301	1.5751	0.395781	0.445717	0.726394	0.613603
XLOC_001201	AGAP007248	2L	555	1890	3135	1654	3397	2025	1.01295	3.26519	4.86877	2.48631	6.27256	3.07137	3.04897	3.94341	0.77318
XLOC_001202	AGAP007252	2L	958	912	1050	921	650	1078	2.19939	1.9819	2.05122	1.74149	1.50975	2.05668	2.0775	1.76931	1.17419
XLOC_001203	ntr	2L	0	0	0	4	1	0	0	0	0	0.0398147	0.0122268	0	0	0.0173471	0
XLOC_001204	AGAP007256	2L	107	171	183	199	176	71	0.144248	0.21821	0.209925	0.220955	0.240045	0.079542	0.190794	0.180181	1.0589
XLOC_001205	AGAP007255	2L	162	224	570	300	305	504	2.12354	2.77936	6.3578	3.23886	4.04483	5.4902	3.75357	4.25796	0.881541
XLOC_001206	AGAP007259	2L	4074	3809	5190	4299	3427	5571	52.7284	46.6645	57.1581	45.8265	44.8738	59.9196	52.1836	50.2066	1.03938
XLOC_001207	AGAP007262	2L	0	0	1	2	2	4	0	0	0.00450239	0.00871588	0.0107063	0.0175885	0.0015008	0.0123369	0.121651
XLOC_001208	AGAP007263	2L	4137	4772	7697	6889	7059	6275	36.731	40.1051	58.1509	50.3767	63.4082	46.2992	44.9957	53.3614	0.843225
XLOC_001209	AGAP007265	2L	4	8	5	13	8	10	0.0110891	0.0209931	0.0117949	0.0296828	0.0224378	0.0230382	0.0146257	0.0250529	0.583792
XLOC_001211	AGAP007269	2L	0	0	0	2	2	2	0	0	0	0.0137801	0.016927	0.013904	0	0.0148704	0
XLOC_001212	AGAP007271	2L	1	6	4	5	3	5	0.00781572	0.0443887	0.0266021	0.0321858	0.0237217	0.0324752	0.0262688	0.0294609	0.891651
XLOC_001215	ntr	2L	1330	2496	7417	5258	8896	3692	6.5217	11.5852	30.9474	21.2352	44.1325	15.0447	16.3515	26.8041	0.610035
XLOC_001216	AGAP007275	2L	689	910	2216	1437	2446	1760	5.95464	7.44439	16.2965	10.2287	21.3869	12.6404	9.89849	14.752	0.670994
XLOC_001217	AGAP007276	2L	81	84	158	184	213	256	0.707846	0.69484	1.17489	1.32433	1.88317	1.85912	0.859193	1.68887	0.508738
XLOC_001218	AGAP007279	2L	375	1189	2051	1108	2217	800	0.606834	1.82126	2.82418	1.47674	3.62961	1.07582	1.75076	2.06072	0.849584
XLOC_001219	AGAP007280	2L	0	0	0	0	8	0	0	0	0	0	0.0157867	0	0	0.00526222	0
XLOC_001220	AGAP007285	2L	2743	3499	4907	3289	2493	4421	24.3867	29.4458	37.1219	24.0833	22.4235	32.6633	30.3181	26.3901	1.14885
XLOC_001221	AGAP007287	2L	0	1	0	1	1	3	0	0.0183499	0	0.0159664	0.0196127	0.0483299	0.00611664	0.0279697	0.218688
XLOC_001222	AGAP007288	2L	19	3	15	24	13	10	0.0728807	0.0108926	0.0489596	0.0758221	0.0504496	0.0318766	0.0442443	0.0527161	0.839294
XLOC_001223	AGAP007296	2L	171	166	184	95	154	222	3.91302	3.59564	3.58279	1.79046	3.56526	4.22164	3.69715	3.19246	1.15809
XLOC_001224	AGAP007298	2L	16	90	214	40	285	72	0.192318	1.02398	2.18877	0.39599	3.46576	0.719191	1.13502	1.52698	0.743312
XLOC_001225	AGAP007301	2L	451	343	419	500	207	382	0.754859	0.54342	0.596748	0.689263	0.350522	0.531331	0.631675	0.523705	1.20617
XLOC_001226	AGAP007307	2L	212	427	839	601	857	322	0.494728	0.943215	1.66602	1.15513	2.02333	0.624452	1.03465	1.26764	0.816207
XLOC_001227	AGAP007309	2L	5419	6819	8776	9790	9577	7487	39.287	46.7953	54.1394	58.4572	70.2448	45.1076	46.7406	57.9365	0.806754
XLOC_001228	AGAP007310	2L	3584	4261	3774	4890	4740	3567	7.15617	8.05334	6.41213	8.04169	9.57517	5.91873	7.20721	7.8452	0.918679
XLOC_001229	AGAP007316	2L	560	693	781	512	539	882	0.454733	0.532664	0.539643	0.342424	0.442805	0.595182	0.509013	0.460137	1.10622
XLOC_001231	AGAP007327	2L	157	645	899	583	1807	420	0.0789207	0.306904	0.384537	0.241371	0.918976	0.17545	0.256787	0.445266	0.576706
XLOC_001234	AGAP007332	2L	458	1039	1790	1073	2052	755	0.905125	1.94362	3.01012	1.7465	4.10276	1.23995	1.95295	2.36307	0.826448
XLOC_001235	ntr	2L	31	50	20	13	3	9	0.273778	0.417984	0.150299	0.0945598	0.0268049	0.066053	0.280687	0.0624726	4.49296
XLOC_001236	AGAP007333	2L	695	2739	4394	1449	4772	2946	1.0655	3.97478	5.73213	1.82963	7.40158	3.75331	3.5908	4.32817	0.829635
XLOC_001237	AGAP007336	2L	144	521	928	452	940	327	0.160123	0.548378	0.878064	0.413957	1.05748	0.30217	0.528855	0.591203	0.89454
XLOC_001238	AGAP007340	2L	815	1552	2549	1286	1921	2455	1.93548	3.48879	5.15096	2.51534	4.61544	4.84501	3.52507	3.99193	0.883049
XLOC_001239	AGAP007341	2L	87	319	621	226	803	327	0.0922945	0.320331	0.560577	0.197465	0.861841	0.288282	0.324401	0.449196	0.722181
XLOC_001240	AGAP007348	2L	2	3	14	6	19	3	0.00274174	0.00389286	0.0163309	0.00677443	0.0263515	0.00341767	0.00765518	0.0121812	0.628443
XLOC_001241	AGAP007349	2L	2	1	2	0	6	0	0.00382371	0.0018097	0.00325366	0	0.0116054	0	0.00296236	0.00386848	0.765768
XLOC_001243	AGAP007354	2L	219	237	471	271	336	323	2.13673	2.1888	3.91034	2.17772	3.31666	2.61891	2.74529	2.70443	1.01511
XLOC_001244	AGAP007355	2L	975	865	1622	1604	966	1309	5.19609	4.36355	7.35547	7.04049	5.2084	5.79729	5.63837	6.01539	0.937324
XLOC_001245	AGAP007356	2L	209	145	207	304	128	258	1.3382	0.878811	1.1278	1.60315	0.829164	1.3728	1.11494	1.26837	0.879031
XLOC_001246	AGAP007357	2L	979	1406	2058	2302	1660	1268	3.96663	5.39233	7.09531	7.68193	6.80459	4.26944	5.48476	6.25199	0.877282
XLOC_001247	AGAP007358	2L	437	448	407	602	444	397	1.86239	1.80725	1.47595	2.11306	1.91437	1.40602	1.71519	1.81115	0.94702
XLOC_001248	AGAP007360	2L	0	0	0	1	0	0	0	0	0	0.150259	0	0	0	0.0500865	0
XLOC_001249	AGAP007361	2L	9441	16720	14748	18574	18033	11318	38.5809	64.6759	51.2832	62.5152	74.5551	38.4359	51.5133	58.5021	0.880539
XLOC_001250	AGAP007364	2L	2106	1716	2398	2098	1468	2390	4.4977	3.46898	4.35782	3.69032	3.17186	4.24173	4.10817	3.7013	1.10992
XLOC_001251	AGAP007367	2L	191	190	221	251	209	229	0.318007	0.299439	0.3131	0.344193	0.35205	0.316848	0.310182	0.337697	0.918521
XLOC_001252	AGAP007370	2L	25	47	74	30	73	51	0.338708	0.602747	0.853108	0.334759	1.00061	0.574206	0.598188	0.636524	0.939773
XLOC_001254	AGAP007372	2L	0	0	0	1	0	0	0	0	0	0.00375777	0	0	0	0.00125259	0
XLOC_001255	AGAP013544	2L	2	6	6	4	11	0	0.00124782	0.00354344	0.00318538	0.00205546	0.00694336	0	0.00265888	0.00299961	0.886409
XLOC_001256	AGAP007382	2L	2	1	0	0	0	0	0.00504852	0.00238938	0	0	0	0	0.0024793	0
XLOC_001257	AGAP007385	2L	1509	1392	2509	2401	2583	2660	2.15655	1.88304	3.05111	2.8261	3.73464	3.1591	2.36357	3.23995	0.729507
XLOC_001259	AGAP007395	2L	114199	116863	85484	131253	93799	96647	153.797	148.976	97.9622	145.587	127.803	108.165	133.578	127.185	1.05027
XLOC_001260	AGAP007396	2L	7	36	77	42	109	41	0.0124301	0.0605107	0.116347	0.061426	0.195821	0.0605026	0.0630959	0.105917	0.595714
XLOC_001261	AGAP007399	2L	153	328	521	374	485	252	0.303042	0.614946	0.878084	0.61011	0.971869	0.414786	0.59869	0.665589	0.89949
XLOC_001262	AGAP007403	2L	89	47	40	52	37	47	1.49848	0.749052	0.573072	0.721093	0.630259	0.657617	0.940203	0.669656	1.40401
XLOC_001263	AGAP007406	2L	212834	304341	393706	397049	381325	263657	1238.86	1676.85	1950.03	1903.5	2245.6	1275.37	1621.92	1808.16	0.897001
XLOC_001264	AGAP013638	2L	73	63	43	78	66	25	10.0228	8.18765	5.02369	8.82038	9.16782	2.85246	7.74472	6.94689	1.11485
XLOC_001265	AGAP007407	2L	679	602	804	802	964	673	1.49841	1.25751	1.50975	1.45768	2.15225	1.23421	1.42189	1.61471	0.880582
XLOC_001266	AGAP007416	2L	443	1380	2904	1592	3683	1017	0.295644	0.871758	1.64911	0.875052	2.48669	0.564026	0.938837	1.30859	0.717442
XLOC_001267	AGAP007415	2L	64	97	214	61	49	528	2.00082	2.87047	5.69286	1.57067	1.54982	13.7175	3.52138	5.61267	0.627399
XLOC_001268	AGAP007419	2L	1422	1645	1221	1544	1055	1441	10.8404	11.8704	7.92043	9.69435	8.13679	9.12898	10.2104	8.98671	1.13617
XLOC_001269	AGAP007420	2L	310	505	709	511	666	468	0.421498	0.649946	0.820291	0.572244	0.916144	0.528802	0.630578	0.672396	0.937808
XLOC_001271	AGAP007439	2L	272	493	576	302	470	377	0.570741	0.979195	1.02844	0.521919	0.997753	0.657392	0.859459	0.725688	1.18434
XLOC_001274	AGAP007430	2L	0	2	0	0	0	0	0	0.200101	0	0	0	0	0.0667005	0
XLOC_001275	AGAP007431	2L	0	0	0	0	0	2	0	0	0	0	0	0.155881	0	0.0519603	0
XLOC_001277	AGAP007433	2L	5	11	2	1	3	5	0.245719	0.511698	0.0836347	0.0404758	0.149158	0.204198	0.280351	0.131277	2.13556
XLOC_001278	AGAP007434	2L	1	1	0	0	0	2	0.0986518	0.0933806	0	0	0	0.163964	0.0640108	0.0546546	1.17119
XLOC_001280	AGAP007436	2L	8	10	5	2	1	2	0.729753	0.863451	0.3881	0.150259	0.0922871	0.15161	0.660434	0.131386	5.02669
XLOC_001281	AGAP007437	2L	0	1	6	2	6	0	0	0.00607537	0.0327687	0.0105725	0.0389607	0	0.012948	0.0165111	0.784203
XLOC_001282	AGAP007441	2L	0	0	0	2	0	0	0	0	0	0.300519	0	0	0	0.100173	0
XLOC_001283	AGAP007442	2L	0	0	4	2	1	0	0	0	0.0169903	0.00822259	0.00505019	0	0.00566342	0.00442426	1.28008
XLOC_001284	AGAP007444	2L	0	0	2	0	0	0	0	0	0.31048	0	0	0	0.103493	0
XLOC_001285	AGAP007445	2L	4	0	4	4	14	2	0.046977	0	0.0399736	0.0386911	0.166345	0.0195195	0.0289835	0.0748517	0.387213
XLOC_001286	AGAP007446	2L	0	2	1	1	1	0	0	0.018886	0.00848877	0.00821643	0.0100928	0	0.00912491	0.00610308	1.49513
XLOC_001288	AGAP007448	2L	0	0	1	1	0	4	0	0	0.00214875	0.00207981	0	0.00839404	0.00071625	0.00349129	0.205154
XLOC_001291	AGAP007453	2L	0	4	10	10	20	6	0	0.0339109	0.0762105	0.0737655	0.181223	0.0446572	0.0367072	0.0998819	0.367506
XLOC_001292	AGAP007455	2L	0	3	1	1	8	0	0	0.0240274	0.00719981	0.00696883	0.0684824	0	0.0104091	0.0251504	0.413873
XLOC_001293	AGAP007456	2L	0	0	1	2	6	2	0	0	0.00387701	0.00750526	0.0276577	0.00757273	0.00129234	0.0142452	0.0907207
XLOC_001294	AGAP007458	2L	38	72	86	57	107	52	0.19738	0.354001	0.380107	0.243849	0.562289	0.224459	0.310496	0.343532	0.903835
XLOC_001295	AGAP007459	2L	2	4	6	0	2	4	0.0146755	0.0277827	0.0374628	0	0.0148473	0.0243913	0.0266403	0.0130795	2.0368
XLOC_001296	AGAP007460	2L	30225	40084	56480	37325	45219	49508	311.561	391.11	495.402	316.885	471.577	424.096	399.358	404.186	0.988055
XLOC_001297	AGAP007472	2L	469	614	958	1157	989	436	1.24178	1.53883	2.15836	2.52307	2.64924	0.959334	1.64632	2.04388	0.805487
XLOC_001298	AGAP007462	2L	2	5	7	7	7	5	0.0221413	0.0523956	0.0659414	0.0638259	0.0784018	0.0459998	0.0468261	0.0627425	0.746322
XLOC_001299	AGAP007463	2L	12	12	19	11	27	33	0.132848	0.125749	0.178984	0.100298	0.302407	0.303599	0.14586	0.235434	0.619537
XLOC_001300	AGAP007464	2L	0	0	12	0	7	9	0	0	0.113042	0	0.0784018	0.0827996	0.0376808	0.0537338	0.70125
XLOC_001301	AGAP007465	2L	11	9	17	3	21	16	0.122082	0.0945479	0.160544	0.0274223	0.235793	0.147567	0.125724	0.136928	0.918181
XLOC_001302	AGAP007466	2L	0	3	4	6	4	2	0	0.0313592	0.0375871	0.0545718	0.0446896	0.0183541	0.0229821	0.0392052	0.5862
XLOC_001303	AGAP007467	2L	0	0	0	0	4	0	0	0	0	0	0.0441406	0	0	0.0147135	0
XLOC_001304	AGAP007468	2L	2	3	2	1	4	7	0.0218149	0.0309739	0.0185627	0.00898357	0.0441406	0.0634503	0.0237838	0.0388582	0.612068
XLOC_001305	AGAP007469	2L	6	10	20	8	15	26	0.0654447	0.103246	0.185627	0.0718685	0.165527	0.235673	0.118106	0.157689	0.748978
XLOC_001306	AGAP007470	2L	1	2	12	3	10	12	0.0132517	0.0250873	0.135314	0.0327431	0.134069	0.13215	0.0578842	0.0996539	0.580852
XLOC_001307	AGAP007471	2L	7	10	14	6	17	10	0.0763521	0.103246	0.129939	0.0539014	0.187597	0.0906433	0.103179	0.110714	0.931942
XLOC_001308	AGAP028254	2L	1	0	0	0	2	0	0.146352	0	0	0	0.29613	0	0.0487838	0.09871	0.494214
XLOC_001309	AGAP007475	2L	4629	7743	11164	5791	7565	8458	29.3008	46.3932	60.1312	30.1906	48.4459	44.4911	45.2751	41.0426	1.10313
XLOC_001310	AGAP007480	2L	673	2441	4690	2483	6569	1948	0.73353	2.51839	4.34974	2.22898	7.24365	1.76443	2.53389	3.74569	0.676481
XLOC_001311	AGAP007481	2L	213	376	495	352	619	380	4.19635	7.01184	8.29821	5.71164	12.3378	6.2214	6.50213	8.09028	0.803697
XLOC_001312	AGAP007482	2L	0	2	6	3	5	0	0	0.00330963	0.00892558	0.00431961	0.00884347	0	0.0040784	0.00438769	0.929509
XLOC_001313	AGAP007485	2L	240	244	334	218	207	386	1.96334	1.88941	2.32497	1.46881	1.71321	2.62412	2.05924	1.93538	1.064
XLOC_001314	AGAP007488	2L	21	55	54	33	72	55	0.027801	0.0689216	0.0608306	0.0359816	0.0964336	0.0605085	0.0525177	0.0643079	0.81666
XLOC_001315	AGAP007494	2L	7621	9911	12622	10462	11917	9159	11.8198	14.5501	16.6576	13.364	18.699	11.8048	14.3425	14.6226	0.980843
XLOC_001316	AGAP007495	2L	5	24	48	12	79	10	0.0185798	0.0844178	0.151775	0.0367264	0.296998	0.0308804	0.0849241	0.121535	0.698763
XLOC_001318	AGAP007500	2L	3432	5695	6354	5219	6957	4837	11.9403	18.7548	18.8105	14.9548	24.4875	13.9848	16.5019	17.809	0.926602
XLOC_001319	AGAP007501	2L	1164	2395	3447	2514	3377	3210	2.02908	3.95187	5.11298	3.60941	5.95568	4.65011	3.69797	4.7384	0.780427
XLOC_001320	AGAP007503	2L	133	333	496	423	552	160	0.0660659	0.156575	0.20965	0.173058	0.277409	0.0660478	0.144097	0.172171	0.836938
XLOC_001321	AGAP007511	2L	502	1214	1289	1689	2001	556	2.68823	6.15366	5.87358	7.44935	10.8409	2.47429	4.90516	6.92151	0.708683
XLOC_001322	AGAP007512	2L	31	216	611	245	1433	73	0.0364233	0.240228	0.610866	0.237088	1.70341	0.0712775	0.295839	0.670591	0.441161
XLOC_001324	AGAP007523	2L	1318	3129	5842	2229	11751	1851	0.707815	1.5906	2.66964	0.985917	6.38461	0.826083	1.65602	2.7322	0.606112
XLOC_001325	AGAP007525	2L	67	243	340	211	391	190	0.0918766	0.315419	0.396731	0.238308	0.542453	0.216519	0.268009	0.332427	0.80622
XLOC_001327	AGAP007531	2L	5	27	30	32	23	15	0.00751156	0.0383951	0.0383503	0.0395946	0.0349577	0.0187268	0.0280856	0.031093	0.903278
XLOC_001328	AGAP007533	2L	46	133	90	180	167	32	0.0990025	0.270952	0.164823	0.319071	0.36363	0.0572336	0.178259	0.246645	0.722736
XLOC_001329	AGAP007535	2L	1231	1466	1990	1923	1859	1319	1.64801	1.85776	2.26696	2.12035	2.51789	1.46744	1.92424	2.03523	0.945467
XLOC_001330	AGAP007537	2L	85	261	566	231	1326	201	0.0645215	0.187533	0.365586	0.144419	1.01832	0.126793	0.20588	0.429843	0.478965
XLOC_001331	AGAP007538	2L	535	1213	2443	1361	1874	1130	1.5429	3.31129	5.99509	3.23272	5.46776	2.70817	3.61643	3.80288	0.950969
XLOC_001332	AGAP007539	2L	119	408	1043	322	1216	471	0.174005	0.564713	1.29774	0.387791	1.79889	0.572334	0.678819	0.919671	0.738111
XLOC_001333	AGAP007544	2L	15568	12750	11805	15921	9779	13721	16.0625	12.4521	10.3641	13.5293	10.2077	11.7646	12.9596	11.8339	1.09512
XLOC_001334	AGAP007545	2L	170	302	397	500	651	137	0.355425	0.597665	0.70628	0.860984	1.377	0.23803	0.553124	0.82534	0.670177
XLOC_001335	AGAP007546	2L	784	828	932	1107	698	823	3.0548	3.05386	3.09008	3.55255	2.75155	2.66489	3.06625	2.98966	1.02562
XLOC_001337	AGAP007549	2L	0	0	0	0	1	0	0	0	0	0	0.00802975	0	0	0.00267658	0
XLOC_001338	AGAP007550	2L	138	134	209	171	147	126	0.405714	0.372904	0.522846	0.414059	0.437233	0.307839	0.433821	0.386377	1.12279
XLOC_001339	AGAP007552	2L	17	27	118	89	110	64	0.072012	0.108261	0.425329	0.310507	0.471416	0.225294	0.201867	0.335739	0.601263
XLOC_001340	AGAP007553	2L	940	1624	3106	1965	2435	2552	3.75605	6.14245	10.5607	6.46683	9.84368	8.47416	6.81973	8.26156	0.825477
XLOC_001342	AGAP007558	2L	80590	94954	119137	93993	93827	125882	1043.05	1163.29	1312.07	1001.95	1228.59	1353.94	1172.8	1194.83	0.981569
XLOC_001343	AGAP007560	2L	20076	29424	37528	59213	49574	16616	11.1326	15.4445	17.7077	27.0435	27.8118	7.65701	14.7616	20.8374	0.708418
XLOC_001344	AGAP007561	2L	2	0	0	0	0	0	0.364876	0	0	0	0	0	0.121625	0
XLOC_001345	ntr	2L	5	13	9	7	17	4	0.124004	0.305183	0.18993	0.142984	0.426548	0.0824398	0.206372	0.217324	0.949605
XLOC_001346	AGAP007563	2L	3385	8411	16938	10402	36887	7297	0.793924	1.86732	3.38041	2.00938	8.75284	1.42225	2.01389	4.06149	0.495849
XLOC_001347	AGAP007564	2L	74	53	51	61	54	82	0.913375	0.61922	0.535642	0.620116	0.67432	0.841093	0.689412	0.711843	0.968489
XLOC_001348	AGAP007565	2L	4646	4364	5245	7398	3850	4512	17.8007	15.8269	17.0998	23.3453	14.9236	14.3662	16.9092	17.545	0.963758
XLOC_001349	AGAP007567	2L	1772	1797	2125	2212	1826	1931	1.55834	1.49588	1.59017	1.60217	1.62463	1.41121	1.54813	1.546	1.00138
XLOC_001351	AGAP007579	2L	0	0	1	0	0	0	0	0	0.000904935	0	0	0	0.000301645	0
XLOC_001352	AGAP007584	2L	156	343	1000	320	696	403	0.077746	0.161808	0.424073	0.13135	0.350928	0.166906	0.221209	0.216394	1.02225
XLOC_001353	AGAP007586	2L	39	138	267	145	488	106	0.265001	0.887592	1.54377	0.811477	3.35473	0.598551	0.898786	1.58825	0.565896
XLOC_001354	AGAP007587	2L	2739	3749	4199	4599	4511	3279	4.16843	5.40068	5.43769	5.76461	6.94559	4.14701	5.00227	5.61907	0.89023
XLOC_001356	AGAP007595	2L	6	21	58	24	108	26	0.0045082	0.0149356	0.0370824	0.0148522	0.0820978	0.0162345	0.0188421	0.0377281	0.499417
XLOC_001357	AGAP007598	2L	34	34	51	53	31	33	0.0609027	0.0576486	0.0777348	0.0781915	0.0561791	0.0491229	0.0654287	0.0611645	1.06972
XLOC_001359	AGAP007605	2L	239	528	1325	634	2549	316	0.208721	0.43647	0.984628	0.45602	2.25213	0.229334	0.543273	0.979162	0.554835
XLOC_001360	AGAP007608	2L	2045	2574	4134	2344	3677	3397	1.37102	1.63347	2.35835	1.2943	2.49401	1.8926	1.78761	1.89364	0.94401
XLOC_001361	AGAP007610	2L	1094	1001	942	1047	738	1487	13.5408	11.7277	9.92121	10.6733	9.2414	15.295	11.7299	11.7366	0.999431
XLOC_001362	AGAP007611	2L	262	774	1400	1272	2601	416	0.475707	1.33024	2.16299	1.90218	4.77787	0.627689	1.32298	2.43591	0.543115
XLOC_001364	AGAP007615	2L	13	47	130	35	94	32	0.0218108	0.074641	0.185592	0.0483639	0.159555	0.044616	0.0940144	0.0841783	1.11685
XLOC_001366	AGAP007616	2L	60	130	139	102	219	127	0.0330294	0.0677398	0.0651105	0.0462461	0.121969	0.0580986	0.0552932	0.0754378	0.732965
XLOC_001367	AGAP007621	2L	25653	20399	24747	25960	22801	33465	493.709	371.615	405.268	411.494	443.958	535.225	423.531	463.559	0.913651
XLOC_001368	AGAP007622	2L	12	45	86	29	87	27	0.0108763	0.0386067	0.0663261	0.0216482	0.0797761	0.0203364	0.038603	0.0405869	0.95112
XLOC_001370	AGAP007626	2L	1305	1177	1029	1607	1140	937	16.6475	14.2124	11.1697	16.8842	14.7129	9.93323	14.0098	13.8434	1.01202
XLOC_001371	AGAP007627	2L	366	963	1600	1318	2240	644	0.554033	1.37985	2.06092	1.64322	3.4305	0.810127	1.3316	1.96128	0.678945
XLOC_001372	AGAP007628	2L	3	13	27	11	44	6	0.00731892	0.0300207	0.0560501	0.0221026	0.108601	0.0121644	0.0311299	0.0476226	0.653679
XLOC_001373	AGAP007629	2L	560	1967	5149	3206	9969	954	0.620834	2.06416	4.85733	2.92736	11.1813	0.878918	2.51411	4.99587	0.503237
XLOC_001374	AGAP007633	2L	1123	2747	4212	2839	8507	2639	1.616	3.74173	5.15748	3.36476	12.3849	3.15584	3.50507	6.30184	0.556198
XLOC_001375	AGAP007636	2L	2016	5214	7974	5966	8509	4867	2.95077	7.22384	9.93136	7.19207	12.6002	5.91996	6.70199	8.57076	0.78196
XLOC_001376	AGAP007637	2L	13	35	110	53	158	54	0.0361373	0.0920942	0.260191	0.121343	0.444349	0.124744	0.129474	0.230145	0.562576
XLOC_001377	AGAP007640	2L	151	237	386	325	765	201	0.0933273	0.138654	0.203005	0.16544	0.478353	0.103238	0.144995	0.24901	0.582286
XLOC_001378	AGAP007644	2L	2	0	0	1	0	0	0.00372375	0	0	0.00153347	0	0	0.00124125	0.000511158	2.42831
XLOC_001379	AGAP007648	2L	599	827	973	979	1110	441	1.26066	1.64752	1.7425	1.697	2.36347	0.7713	1.55023	1.61059	0.962521
XLOC_001381	AGAP007652	2L	3197	8261	12679	8603	16446	10469	2.95719	7.23304	9.9795	6.55409	15.3905	8.04738	6.72324	9.99731	0.672505
XLOC_001382	AGAP007656	2L	58	78	104	122	114	70	0.360786	0.45927	0.550481	0.62504	0.717434	0.361854	0.456846	0.568109	0.804152
XLOC_001383	AGAP007657	2L	858	4013	7938	1794	10783	4935	0.818541	3.62388	6.44394	1.40962	10.4075	3.91249	3.62879	5.24321	0.692092
XLOC_001384	AGAP007659	2L	231	455	512	575	737	275	0.620378	1.15667	1.17004	1.27186	2.00248	0.613748	0.982362	1.29603	0.75798
XLOC_001385	AGAP007660	2L	105	72	107	125	81	90	0.227936	0.147948	0.197649	0.223491	0.177895	0.16236	0.191178	0.187915	1.01736
XLOC_001386	AGAP007662	2L	833	596	902	1370	606	964	4.02682	2.72719	3.71032	5.45461	2.96377	3.87264	3.48811	4.09701	0.85138
XLOC_001387	AGAP007664	2L	2	3	2	6	8	6	0.00423196	0.00600876	0.00360105	0.0104566	0.017126	0.0105506	0.00461393	0.0127111	0.362985
XLOC_001388	AGAP007667	2L	1243	4311	4127	3394	8186	2540	2.07006	6.79581	5.84835	4.65532	13.7924	3.51526	4.90474	7.32098	0.669957
XLOC_001389	AGAP007671	2L	11	12	26	16	26	9	0.020093	0.0207484	0.0404122	0.0240712	0.0480485	0.0136618	0.0270845	0.0285938	0.947216
XLOC_001393	ntr	2L	0	6	4	0	0	0	0	0.0491158	0.0294351	0	0	0	0.0261836	0
XLOC_001394	AGAP007681	2L	13	65	74	58	124	25	0.00835709	0.0395528	0.0404791	0.030709	0.0806471	0.0133556	0.029463	0.0415706	0.708746
XLOC_001395	AGAP007685	2L	2	25	32	28	85	16	0.00117676	0.0139236	0.0160212	0.0135688	0.0505979	0.00782332	0.0103738	0.0239967	0.432304
XLOC_001396	AGAP007689	2L	62	287	447	263	537	317	0.560187	2.45457	3.43666	1.95714	4.90875	2.3802	2.15047	3.08203	0.697745
XLOC_001397	AGAP007690	2L	852	1232	1946	986	2023	1333	1.18891	1.62731	2.31067	1.13321	2.85601	1.54579	1.70896	1.845	0.926266
XLOC_001398	AGAP007694	2L	68	73	91	116	103	65	0.190939	0.194026	0.217427	0.268268	0.292602	0.151674	0.200797	0.237515	0.84541
XLOC_001399	AGAP007696	2L	13	74	134	38	220	71	0.0075876	0.0408832	0.0665508	0.0182671	0.129909	0.0344375	0.0383405	0.0608712	0.629863
XLOC_001400	AGAP007700	2L	35	63	77	57	99	74	0.0324219	0.0552412	0.0606944	0.0434882	0.0927814	0.0569659	0.0494525	0.0644118	0.767755
XLOC_001401	AGAP007709	2L	0	2	2	2	13	4	0	0.00811744	0.00729717	0.00706306	0.0563944	0.0142531	0.0051382	0.0259035	0.198359
XLOC_001402	AGAP007709	2L	0	11	38	7	50	17	0	0.00912905	0.0283499	0.00505481	0.0443513	0.0123863	0.012493	0.0205975	0.60653
XLOC_001403	AGAP007712	2L	5652	5530	5964	5377	4239	6729	5.10951	4.7321	4.58777	4.00353	3.877	5.05522	4.80979	4.31192	1.11547
XLOC_001404	AGAP007718	2L	38	71	62	55	50	93	0.0395285	0.0699097	0.054879	0.0471211	0.0526201	0.0803938	0.0547724	0.060045	0.912189
XLOC_001405	AGAP007721	2L	0	4	14	1	3	9	0	0.00530126	0.0166795	0.00115317	0.00424955	0.0104718	0.00732691	0.00529151	1.38465
XLOC_001406	AGAP007724	2L	1734	2212	2343	1967	2419	3082	2.72521	3.29069	3.13336	2.54613	3.84628	4.02528	3.04975	3.47256	0.878242
XLOC_001407	AGAP007726	2L	591	1032	1814	777	2333	1431	1.27837	2.11301	3.33883	1.38426	5.10551	2.5723	2.2434	3.02069	0.742679
XLOC_001409	AGAP007729	2L	1201	2239	2554	950	2514	3694	5.12822	9.0496	9.27965	3.34097	10.8603	13.1079	7.81915	9.10307	0.858958
XLOC_001410	AGAP007730	2L	5206	6489	5300	5811	4381	7941	15.4211	18.1946	13.359	14.1772	13.1293	19.5479	15.6583	15.6181	1.00257
XLOC_001411	ntr	2L	9	31	11	3	8	3	0.027229	0.0887774	0.0283184	0.00747542	0.0244869	0.00754263	0.0481082	0.0131683	3.65333
XLOC_001412	ntr	2L	7	15	3	5	2	4	0.0945496	0.191781	0.0344802	0.0556234	0.0273305	0.0448988	0.106937	0.0426175	2.50922
XLOC_001413	AGAP004677	2L	7733	8845	11397	7222	6690	12886	12.3132	13.3314	15.442	9.47126	10.7772	17.0512	13.6955	12.4332	1.10153
XLOC_001414	ntr	2L	11	10	27	15	21	11	0.0604614	0.052028	0.126281	0.0679051	0.116778	0.0502447	0.07959	0.0783092	1.01636
XLOC_001415	ntr	2L	8	11	9	21	19	34	0.0572817	0.0745539	0.0548347	0.123843	0.137637	0.20231	0.0622234	0.154597	0.402489
XLOC_001416	AGAP004681	2L	2	0	12	2	2	2	0.0310805	0	0.158682	0.0255985	0.0314444	0.0258286	0.063254	0.0276238	2.28984
XLOC_001418	AGAP004682	2L	296	1374	1770	562	2460	1692	1.67536	7.36131	8.52467	2.61987	14.0866	7.95847	5.85378	8.22165	0.711995
XLOC_001419	ntr	2L	134	162	318	196	205	277	0.207344	0.237276	0.418698	0.249786	0.320919	0.356188	0.287773	0.308965	0.93141
XLOC_001420	AGAP004683	2L	359	1022	1715	529	1140	1602	1.31749	3.55021	5.35554	1.59894	4.23264	4.8857	3.40775	3.57243	0.953902
XLOC_001421	AGAP004685	2L	2512	5156	4281	2511	3676	4905	3.29117	6.39435	4.7727	2.70959	4.87261	5.34051	4.81941	4.30757	1.11882
XLOC_001422	ntr	2L	337	323	226	225	142	259	6.80025	6.16949	3.88053	3.73941	2.89893	4.34317	5.61675	3.66051	1.53442
XLOC_001423	ntr	2L	25	22	31	15	12	27	0.296219	0.246744	0.312551	0.146383	0.14385	0.265857	0.285171	0.185363	1.53845
XLOC_001424	ntr	2L	44	81	21	23	40	41	0.783411	1.36513	0.318159	0.33728	0.72053	0.606644	0.822233	0.554818	1.48199
XLOC_001425	ntr	2L	17	18	22	24	10	21	0.22328	0.223782	0.245873	0.25962	0.132879	0.22921	0.230978	0.207236	1.11457
XLOC_001426	ntr	2L	4	4	2	5	5	10	0.105073	0.0994587	0.0447042	0.108175	0.132879	0.218295	0.0830786	0.153116	0.542585
XLOC_001428	ntr	2L	0	0	0	0	2	0	0	0	0	0	0.0214724	0	0	0.00715746	0
XLOC_001429	ntr	2L	36	29	13	60	21	20	0.108472	0.0827116	0.0333309	0.1489	0.0640163	0.0500794	0.0748383	0.0876651	0.853684
XLOC_001430	ntr	2L	0	1	2	1	0	4	0	0.0153736	0.0276403	0.0133768	0	0.053988	0.014338	0.0224549	0.638522
XLOC_001431	ntr	2L	424	885	1184	535	872	1522	0.942866	1.86286	2.24039	0.97986	1.96181	2.81262	1.68204	1.9181	0.876931
XLOC_001432	ntr	2L	1	4	2	4	10	6	0.00213806	0.00809529	0.00363863	0.00704379	0.0216309	0.0106607	0.00462399	0.0131118	0.352659
XLOC_001433	AGAP004688	2L	2	2	2	0	4	0	0.0260371	0.0246459	0.0221554	0	0.0526839	0	0.0242795	0.0175613	1.38256
XLOC_001434	AGAP004689	2L	111	161	169	111	132	245	0.187768	0.257796	0.243261	0.154649	0.225906	0.344411	0.229608	0.241655	0.950148
XLOC_001435	AGAP004690	2L	656	365	668	559	331	1373	7.36644	3.87971	6.3829	5.17001	3.76043	12.8126	5.87635	7.24768	0.81079
XLOC_001436	ntr	2L	8	0	4	1	0	4	0.0801685	0	0.0341084	0.00825353	0	0.0333109	0.0380923	0.0138548	2.74939
XLOC_001437	ntr	2L	6	4	28	9	12	3	0.0335607	0.0211783	0.133268	0.0414618	0.0679072	0.0139448	0.0626689	0.0411046	1.52462
XLOC_001438	AGAP004691	2L	9463	11603	11006	10686	8132	12282	26.2832	30.5051	26.0116	24.4451	22.8509	28.3486	27.6	25.2148	1.09459
XLOC_001440	ntr	2L	0	0	0	2	0	0	0	0	0	0.0418662	0	0	0	0.0139554	0
XLOC_001441	ntr	2L	26	41	29	36	64	50	0.3425	0.511238	0.325067	0.390585	0.852948	0.547356	0.392935	0.596963	0.658223
XLOC_001442	AGAP004693	2L	48	85	263	79	164	210	0.0327391	0.0548777	0.15264	0.0443791	0.113168	0.11903	0.0800856	0.0921925	0.868678
XLOC_001443	AGAP004694	2L	281	371	510	251	231	606	1.50658	1.88284	2.32672	1.10837	1.25301	2.70005	1.90538	1.68715	1.12935
XLOC_001444	ntr	2L	0	2	1	5	4	7	0	0.0228999	0.0102929	0.0498135	0.0489515	0.0703659	0.0110643	0.056377	0.196255
XLOC_001445	ntr	2L	52	429	694	94	765	727	0.138093	1.07839	1.56825	0.205599	2.05534	1.60441	0.928244	1.28845	0.720435
XLOC_001446	AGAP004696	2L	4405	10808	13792	6095	12645	15702	9.55779	22.1978	25.464	10.8921	27.7578	28.3126	19.0732	22.3208	0.854501
XLOC_001447	AGAP004697	2L	0	0	1	0	2	0	0	0	0.157396	0	0.374275	0	0.0524653	0.124758	0.420535
XLOC_001448	AGAP004698	2L	1893	3600	3532	2242	3170	4601	5.86984	10.5665	9.31931	5.72581	9.94466	11.8561	8.5852	9.17551	0.935665
XLOC_001449	AGAP004699	2L	16	10	21	15	22	24	0.0605535	0.0358238	0.0676279	0.0467559	0.0842359	0.075482	0.0546684	0.0688246	0.794315
XLOC_001450	ntr	2L	26	131	160	48	269	162	0.0722143	0.344408	0.378144	0.109804	0.755888	0.373919	0.264922	0.413204	0.641142
XLOC_001451	ntr	2L	50	29	63	35	18	60	0.258501	0.14192	0.277154	0.149034	0.09415	0.257784	0.225858	0.16699	1.35253
XLOC_001452	AGAP004701	2L	19920	34108	75138	53580	79989	52742	101.412	164.365	325.498	224.662	411.99	223.136	197.092	286.596	0.687698
XLOC_001453	ntr	2L	0	0	6	0	12	0	0	0	0.0258242	0	0.0614079	0	0.00860806	0.0204693	0.420535
XLOC_001454	AGAP004704	2L	1	3	2	1	6	0	0.00186945	0.0053087	0.0031815	0.00153972	0.011348	0	0.00345322	0.00429592	0.803836
XLOC_001455	ntr	2L	303	532	773	389	883	299	0.549775	0.913705	1.19346	0.581324	1.62091	0.450844	0.885648	0.884359	1.00146
XLOC_001456	ntr	2L	2	2	19	9	19	13	0.0382701	0.0362252	0.309364	0.14184	0.367822	0.206721	0.127953	0.238795	0.53583
XLOC_001457	AGAP004708	2L	2441	6992	5606	3298	7724	8385	11.2101	30.3944	21.9069	12.4743	35.8871	32.0005	21.1705	26.7873	0.790318
XLOC_001458	AGAP004710	2L	24000	21235	19832	21906	12592	24911	126.137	105.642	88.6923	94.8246	66.9548	108.802	106.824	90.1937	1.18438
XLOC_001460	AGAP004717	2L	40	49	106	113	61	94	0.143939	0.166904	0.324573	0.334907	0.222077	0.2811	0.211806	0.279361	0.758178
XLOC_001461	AGAP004719	2L	2505	2451	3453	2388	1929	3799	14.8936	13.7939	17.4693	11.6937	11.6032	18.7704	15.3856	14.0224	1.09721
XLOC_001462	AGAP004721	2L	9783	7750	7244	8369	4867	9153	33.5885	25.1868	21.1634	23.6656	16.9058	26.1153	26.6462	22.2289	1.19872
XLOC_001463	AGAP004726	2L	6	49	140	36	169	97	0.0174471	0.134872	0.346409	0.0862187	0.497182	0.2344	0.166242	0.2726	0.60984
XLOC_001464	AGAP004728	2L	0	14	17	9	17	15	0	0.0500253	0.0546068	0.027982	0.0649253	0.0470559	0.0348774	0.0466544	0.747569
XLOC_001465	AGAP004729	2L	287	697	1342	437	1417	1399	0.361546	0.831125	1.43854	0.453408	1.80595	1.46458	0.87707	1.24131	0.706566
XLOC_001466	AGAP004732	2L	66	189	589	165	2542	155	0.0434518	0.117782	0.329964	0.0894693	1.69315	0.0848025	0.163733	0.622473	0.263036
XLOC_001467	AGAP004735	2L	8	1	5	5	6	13	0.0586373	0.00693802	0.0311847	0.0301842	0.0444928	0.0791844	0.0322533	0.0512872	0.628877
XLOC_001469	AGAP004740	2L	2	17	10	7	10	17	0.0309361	0.248907	0.13162	0.0891783	0.156491	0.218523	0.137154	0.154731	0.886405
XLOC_001470	AGAP004741	2L	559	712	1315	533	1061	1722	5.82532	7.02328	11.6606	4.57468	11.1861	14.9126	8.16973	10.2245	0.799038
XLOC_001471	AGAP004742	2L	797	2479	7996	2855	15115	2192	1.28863	3.79401	11.0009	3.80191	24.7248	2.94525	5.36119	10.4907	0.511044
XLOC_001472	AGAP004745	2L	310	418	567	452	395	604	0.49706	0.634417	0.773601	0.596913	0.640765	0.804816	0.635026	0.680831	0.932721
XLOC_001473	AGAP004750	2L	383	1301	1748	980	3317	978	0.399968	1.28604	1.5533	0.842904	3.50451	0.848746	1.07977	1.73205	0.623405
XLOC_001474	AGAP004753	2L	198	423	628	191	384	588	0.933107	1.88694	2.51833	0.741354	1.83085	2.3028	1.77946	1.625	1.09505
XLOC_001476	AGAP004760	2L	2580	5839	10538	3016	6635	12915	14.4129	30.8761	50.0931	13.8768	37.4998	59.957	31.7941	37.1112	0.856725
XLOC_001477	ntr	2L	0	4	2	0	2	0	0	0.151884	0.0682681	0	0.0811682	0	0.0733841	0.0270561	2.7123
XLOC_001478	AGAP004762	2L	5	4	6	11	22	11	0.016577	0.012553	0.0169268	0.0300369	0.0737929	0.030307	0.0153523	0.0447123	0.343358
XLOC_001480	AGAP028129	2L	2	1	1	0	2	0	0.0084828	0.00401477	0.00360908	0	0.00858211	0	0.00536888	0.0028607	1.87677
XLOC_001481	AGAP004767	2L	112	456	1181	340	1858	351	0.182505	0.703354	1.63755	0.456312	3.06308	0.47531	0.841136	1.33157	0.631689
XLOC_001482	AGAP004768	2L	1665	4374	7624	3643	7365	8651	3.38852	8.42609	13.2028	6.10633	15.1643	14.631	8.33913	11.9672	0.696831
XLOC_001483	AGAP004770	2L	0	0	0	0	2	1	0	0	0	0	0.0343722	0.0141168	0	0.016163	0
XLOC_001484	AGAP004771	2L	13	35	85	3	188	45	0.010978	0.0279769	0.0610781	0.00208654	0.160617	0.0315795	0.0333443	0.0647611	0.514882
XLOC_001485	AGAP004775	2L	682	1694	3453	1519	3257	2144	4.37729	10.2917	18.8584	8.02979	21.1492	11.4356	11.1758	13.5382	0.825501
XLOC_001486	AGAP004777	2L	64	103	212	123	199	55	0.403003	0.613928	1.13593	0.63791	1.26776	0.287809	0.71762	0.731159	0.981483
XLOC_001487	AGAP004780	2L	161	379	825	274	1867	357	0.27952	0.622842	1.21879	0.391799	3.27934	0.515072	0.70705	1.3954	0.506699
XLOC_001488	AGAP004781	2L	89	218	415	153	528	357	0.217367	0.503978	0.862459	0.307766	1.30464	0.724576	0.527935	0.778996	0.677712
XLOC_001489	AGAP004782	2L	21	126	251	96	589	112	0.0648303	0.368198	0.659355	0.244093	1.83962	0.287336	0.364128	0.790351	0.460717
XLOC_001490	AGAP004783	2L	12	26	83	45	116	32	0.0320787	0.0657901	0.188799	0.0990771	0.313724	0.0710882	0.095556	0.161297	0.592424
XLOC_001492	AGAP004787	2L	8	17	28	11	27	22	0.0628578	0.126436	0.187204	0.0711848	0.214629	0.14365	0.125499	0.143154	0.876669
XLOC_001493	AGAP004789	2L	14	25	44	29	65	59	0.176899	0.299013	0.473084	0.301802	0.830934	0.619531	0.316332	0.584089	0.541582
XLOC_001494	AGAP004791	2L	1	6	2	10	10	2	0.00739888	0.0420213	0.0125917	0.0609385	0.0748551	0.0122973	0.0206706	0.0493636	0.418742
XLOC_001495	AGAP004795	2L	913	2894	5574	1434	5334	4513	0.829196	2.48792	4.30765	1.07266	4.90111	3.40615	2.54159	3.12664	0.812882
XLOC_001496	AGAP004797	2L	382	674	772	402	812	1219	3.89546	6.5059	6.69885	3.37635	8.37735	10.3303	5.70007	7.36133	0.774327
XLOC_001497	AGAP004798	2L	615	2391	3498	2070	6829	1606	2.45153	9.02181	11.865	6.79608	27.5407	5.32011	7.77946	13.219	0.588508
XLOC_001498	ntr	2L	0	3	3	0	7	4	0	0.0486107	0.0436986	0	0.121231	0.0569026	0.0307698	0.0593777	0.518204
XLOC_001499	ntr	2L	0	4	2	0	10	4	0	0.0471267	0.0211823	0	0.125924	0.041374	0.0227696	0.0557661	0.408306
XLOC_001500	AGAP004799	2L	471	455	893	589	725	1168	6.81823	6.23468	10.9999	7.0225	10.618	14.051	8.01761	10.5638	0.758968
XLOC_001501	AGAP004800	2L	59	172	373	116	427	209	0.167148	0.461242	0.899176	0.270665	1.22386	0.492048	0.509188	0.662191	0.768945
XLOC_001502	AGAP004803	2L	1	0	1	0	4	0	0.00304759	0	0.00259325	0	0.0123331	0	0.00188028	0.00411103	0.457374
XLOC_001503	AGAP004806	2L	0	0	0	0	0	1	0	0	0	0	0	0.00513337	0	0.00171112	0
XLOC_001504	AGAP004808	2L	144	479	1629	525	2319	627	0.460564	1.45016	4.43339	1.38297	7.50384	1.66651	2.11471	3.51778	0.601149
XLOC_001505	AGAP004809	2L	2	2	8	6	7	7	0.00705776	0.00668065	0.0240223	0.0174387	0.0249914	0.020528	0.0125869	0.020986	0.599775
XLOC_001506	AGAP004812	2L	13	17	24	8	21	19	0.0200363	0.0248014	0.0314755	0.0101552	0.0327453	0.0243355	0.0254377	0.022412	1.135
XLOC_001508	AGAP004816	2L	527	544	575	549	314	767	8.18016	7.99286	7.59463	7.01859	4.93101	9.89372	7.92255	7.28111	1.0881
XLOC_001509	AGAP004817	2L	6041	15672	19664	14666	33390	15111	3.87282	9.51031	10.727	7.74383	21.6566	8.05053	8.03671	12.4837	0.643779
XLOC_001510	AGAP004823	2L	213	526	1174	459	1863	427	0.213674	0.49947	1.00214	0.379236	1.89077	0.355969	0.57176	0.875326	0.653196
XLOC_001511	ntr	2L	12	4	15	8	6	12	0.25489	0.0804235	0.271113	0.139955	0.128937	0.211819	0.202142	0.160237	1.26152
XLOC_001512	AGAP004824	2L	447	866	1232	532	3103	754	1.37613	2.52361	3.22738	1.34893	9.66471	1.92902	2.37571	4.31422	0.550669
XLOC_001514	AGAP004829	2L	10	55	48	27	35	51	0.0171956	0.0895224	0.0702337	0.038239	0.0608892	0.0728786	0.0589839	0.0573356	1.02875
XLOC_001515	AGAP004830	2L	472	1842	2304	917	3769	2387	2.86122	10.5694	11.8844	4.5783	23.1148	12.0247	8.43835	13.2393	0.637373
XLOC_001516	AGAP004832	2L	14	16	13	8	25	13	0.203328	0.219959	0.160657	0.0956941	0.367337	0.156901	0.194648	0.206644	0.941949
XLOC_001517	AGAP004832	2L	3355	16042	26895	6506	24646	26914	13.6935	61.9772	93.4072	21.8706	101.771	91.2878	56.3593	71.6431	0.786668
XLOC_001518	AGAP004834	2L	529	2873	6392	2013	9015	3849	1.22377	6.29115	12.5825	3.83541	21.0991	7.39951	6.69913	10.778	0.621556
XLOC_001519	AGAP004837	2L	2027	6794	5801	2863	10942	6886	4.85969	15.4181	11.8344	5.6533	26.5403	13.7194	10.7041	15.3043	0.699414
XLOC_001520	AGAP013689	2L	1	3	0	2	0	0	0.0807151	0.229207	0	0.132957	0	0	0.103307	0.0443189	2.331
XLOC_001521	AGAP004838	2L	1102	1162	194	1141	569	302	26.9292	26.8782	4.03396	22.9643	14.0673	6.13284	19.2805	14.3881	1.34002
XLOC_001523	AGAP004841	2L	453	847	1713	573	2472	1119	0.437114	0.773628	1.40651	0.455383	2.41324	0.897304	0.872416	1.25531	0.694981
XLOC_001525	AGAP004850	2L	189	367	752	235	1533	423	0.14917	0.274182	0.50504	0.152762	1.2241	0.277443	0.309464	0.551436	0.561197
XLOC_001526	AGAP004852	2L	6183	10246	14499	8854	17782	11510	9.82873	15.4172	19.6121	11.5921	28.5979	15.205	14.9527	18.465	0.809783
XLOC_001527	AGAP004853	2L	230	622	1271	424	1257	841	1.16513	2.98257	5.47874	1.76905	6.44226	3.54044	3.20882	3.91725	0.81915
XLOC_001528	AGAP004854	2L	1	2	2	1	4	0	0.00125452	0.00237498	0.00213499	0.00103325	0.00507683	0	0.0019215	0.00203669	0.943439
XLOC_001530	AGAP004859	2L	480	681	1332	591	874	2058	4.95938	6.66016	11.7106	5.0292	9.13592	17.6703	7.7767	10.6118	0.732834
XLOC_001531	AGAP004861	2L	958	2082	6109	2715	6546	2999	1.90598	3.9209	10.3421	4.44886	13.176	4.95841	5.38967	7.52776	0.715973
XLOC_001532	AGAP004864	2L	647	1908	1667	1101	2656	1773	1.08729	3.03508	2.38376	1.52389	4.51567	2.47606	2.16871	2.83854	0.764022
XLOC_001533	AGAP004865	2L	122	446	487	228	639	419	0.174878	0.60515	0.594008	0.269176	0.926685	0.499118	0.458012	0.564993	0.810651
XLOC_001534	ntr	2L	20	31	60	34	31	48	0.123831	0.181682	0.316109	0.173382	0.194185	0.246975	0.207207	0.204847	1.01152
XLOC_001535	AGAP004866	2L	154	290	582	205	1411	293	0.223271	0.397981	0.717997	0.244789	2.06964	0.353015	0.446416	0.889147	0.502073
XLOC_001536	AGAP004868	2L	29	117	209	73	479	207	0.0603471	0.23046	0.370077	0.125114	1.00844	0.357966	0.220295	0.497173	0.443095
XLOC_001538	AGAP004873	2L	79	196	419	252	1353	128	0.0664302	0.156008	0.299806	0.174528	1.15104	0.089446	0.174081	0.471672	0.369073
XLOC_001540	AGAP004878	2L	276	1001	1842	670	1789	1282	0.276456	0.949082	1.56998	0.552737	1.81294	1.06713	0.93184	1.14427	0.814354
XLOC_001541	AGAP004882	2L	1393	4216	5584	2334	7117	6037	1.88632	5.40402	6.43424	2.6031	9.75026	6.79357	4.57486	6.38231	0.716803
XLOC_001542	AGAP004884	2L	57	161	233	79	356	305	0.0824419	0.22042	0.286759	0.0941079	0.520929	0.366594	0.19654	0.32721	0.600654
XLOC_001543	AGAP004887	2L	121706	109738	133320	124102	98218	179689	2524.73	2154.83	2353.35	2120.35	2061.34	3097.69	2344.3	2426.46	0.966141
XLOC_001544	AGAP004889	2L	88	96	126	128	102	148	0.0925445	0.0955633	0.112752	0.110867	0.108523	0.129343	0.100287	0.116244	0.862722
XLOC_001545	AGAP004893	2L	0	0	0	0	2	1	0	0	0	0	0.0275259	0.011305	0	0.0129436	0
XLOC_001546	ntr	2L	35	24	60	13	7	5	0.658375	0.427335	0.960382	0.201407	0.133217	0.0781606	0.682031	0.137595	4.95681
XLOC_001547	AGAP004894	2L	128	104	53	171	105	177	0.851075	0.65455	0.299862	0.936439	0.706321	0.978011	0.601829	0.87359	0.688914
XLOC_001548	AGAP004895	2L	5074	7560	9118	5504	10074	15792	33.1903	46.8096	50.7514	29.6528	66.6681	85.8442	43.5838	60.7217	0.717763
XLOC_001549	AGAP004896	2L	313	418	573	404	444	838	2.35643	2.97878	3.67073	2.50506	3.38181	5.24285	3.00198	3.70991	0.80918
XLOC_001550	ntr	2L	12	16	17	40	89	129	0.0523815	0.0661102	0.0631441	0.143808	0.393044	0.467949	0.0605452	0.334934	0.180768
XLOC_001551	ntr	2L	2	0	14	8	36	1	0.00459083	0	0.0273449	0.0151244	0.0836024	0.00190754	0.0106452	0.0335448	0.317344
XLOC_001552	ntr	2L	0	5	6	0	0	2	0	0.0589635	0.0636062	0	0	0.0207064	0.0408566	0.00690212	5.91942
XLOC_001553	AGAP004900	2L	2304	2497	5695	4837	3641	5263	25.6561	26.3195	53.9621	44.3618	41.0188	48.7028	35.3125	44.6945	0.790088
XLOC_001554	AGAP004901	2L	34	46	55	6	9	18	0.315989	0.404671	0.434953	0.0459272	0.0846233	0.13902	0.385204	0.0898569	4.28686
XLOC_001555	AGAP004903	2L	1231	1439	1139	1427	1265	1758	19.4477	21.5191	15.3117	18.5678	20.2189	23.0804	18.7595	20.6223	0.909668
XLOC_001556	AGAP004908	2L	2	0	0	0	2	2	0.0136735	0	0	0	0.0138336	0.011363	0.00455783	0.00839886	0.542673
XLOC_001557	AGAP004910	2L	0	0	2	0	0	0	0	0	0.00329003	0	0	0	0.00109668	0
XLOC_001558	AGAP004918	2L	6598	7339	8677	6769	6117	12891	36.5221	38.4531	40.8696	30.8598	34.256	59.2983	38.6149	41.4714	0.931122
XLOC_001559	AGAP004917	2L	1785	1979	2435	1803	1282	2829	26.5024	27.8128	30.7633	22.0479	19.257	34.9053	28.3595	25.4034	1.11636
XLOC_001560	ntr	2L	975	1407	1510	947	1211	2175	8.63941	11.8012	11.3853	6.91123	10.8562	16.0159	10.6086	11.2611	0.942058
XLOC_001561	AGAP004921	2L	28	52	19	42	49	36	0.105908	0.186178	0.0611524	0.130842	0.18751	0.113159	0.117746	0.143837	0.818609
XLOC_001562	AGAP004923	2L	51	139	123	67	250	141	0.0667601	0.172232	0.137006	0.072235	0.331087	0.153384	0.125333	0.185568	0.675398
XLOC_001565	AGAP004926	2L	0	0	0	0	1	0	0	0	0	0	0.187138	0	0	0.0623792	0
XLOC_001566	AGAP004928	2L	2711	5511	6737	3752	6752	7619	13.6762	26.3158	28.9194	15.5892	34.4606	31.9408	22.9704	27.3302	0.840479
XLOC_001567	AGAP004933	2L	8046	6157	3489	8297	3850	4824	33.476	24.2479	12.3521	28.4315	16.2057	16.6791	23.3587	20.4388	1.14286
XLOC_001568	AGAP004934	2L	621	627	786	819	657	533	1.61312	1.54168	1.73734	1.75221	1.72662	1.15058	1.63071	1.54313	1.05676
XLOC_001569	AGAP004937	2L	10	120	745	97	2614	90	0.00750563	0.0852551	0.475807	0.0599632	1.98494	0.0561361	0.189523	0.700347	0.270612
XLOC_001570	AGAP004938	2L	961	1472	1974	1317	1937	2166	5.12148	7.42561	8.95173	5.78075	10.4438	9.59276	7.16627	8.60576	0.83273
XLOC_001571	AGAP004940	2L	2	18	56	8	29	35	0.00384691	0.0327722	0.0916552	0.0126735	0.0564332	0.0559451	0.0427581	0.041684	1.02577
XLOC_001572	AGAP004941	2L	4	3	14	2	2	6	0.0395486	0.0280766	0.117784	0.0162865	0.0200058	0.0492987	0.0618031	0.0285303	2.16622
XLOC_001573	AGAP004942	2L	793	2668	5206	1904	6858	2851	0.491148	1.56415	2.74367	0.971253	4.29727	1.4674	1.59965	2.24531	0.712443
XLOC_001575	AGAP004945	2L	4632	4661	4617	6855	4845	4662	35.7617	34.0628	30.3317	43.5896	37.8441	29.9113	33.3854	37.115	0.899513
XLOC_001576	AGAP004946	2L	1572	2606	2576	2217	3152	1713	4.7506	7.45456	6.62413	5.51807	9.63689	4.30195	6.27643	6.48564	0.967743
XLOC_001577	ntr	2L	17	21	7	20	13	11	0.249346	0.291557	0.0873651	0.241607	0.192908	0.134078	0.209423	0.189531	1.10495
XLOC_001578	ntr	2L	1	7	10	4	2	8	0.0352328	0.233452	0.299802	0.116073	0.0712906	0.234234	0.189495	0.140533	1.34841
XLOC_001579	ntr	2L	2	9	7	9	14	11	0.0240832	0.102584	0.0717247	0.089259	0.170556	0.110075	0.0661305	0.123297	0.536353
XLOC_001580	AGAP004948	2L	372	929	1705	595	1459	1570	1.12905	2.66895	4.40336	1.48736	4.48005	3.9599	2.73379	3.3091	0.826141
XLOC_001582	ntr	2L	390	507	236	332	331	295	4.60871	5.6712	2.37309	3.23131	3.95729	2.89701	4.21766	3.36187	1.25456
XLOC_001583	AGAP004953	2L	9	22	30	18	40	8	0.0308049	0.0712774	0.0873748	0.050743	0.138514	0.0227552	0.0631524	0.0706706	0.893616
XLOC_001584	AGAP004954	2L	9401	10649	14021	9253	8336	14695	131.239	140.718	166.555	106.389	117.734	170.48	146.171	131.534	1.11127
XLOC_001585	AGAP004956	2L	260	848	1157	685	1638	536	0.744182	2.29749	2.8179	1.61481	4.74323	1.27492	1.95319	2.54432	0.767667
XLOC_001586	AGAP004958	2L	70	215	367	145	484	330	0.300826	0.874596	1.34206	0.513229	2.10435	1.17854	0.839159	1.26537	0.663172
XLOC_001589	AGAP004964	2L	349	224	100	387	115	145	6.93728	4.21467	1.69142	6.33579	2.31269	2.39522	4.28112	3.68123	1.16296
XLOC_001590	AGAP004965	2L	1	4	1	0	3	4	0.0132517	0.0501747	0.0112761	0	0.0402206	0.0440499	0.0249008	0.0280902	0.88646
XLOC_001591	AGAP004968	2L	17	50	103	50	166	47	0.0307158	0.0855134	0.158357	0.074406	0.303442	0.0705704	0.0915287	0.149473	0.612343
XLOC_001593	ntr	2L	0	2	4	0	4	0	0	0.0213849	0.0384479	0	0.045713	0	0.0199442	0.0152377	1.30888
XLOC_001594	AGAP004972	2L	0	0	6	0	2	0	0	0	0.0672552	0	0.0266546	0	0.0224184	0.00888488	2.52321
XLOC_001595	AGAP004975	2L	2323	8041	20201	9479	27207	7049	13.5395	44.3623	100.187	45.5031	160.431	34.1423	52.6964	80.0255	0.658495
XLOC_001596	AGAP004976	2L	93	695	647	164	1528	512	0.588955	4.16616	3.48651	0.8554	9.78989	2.69452	2.74721	4.4466	0.617822
XLOC_001597	AGAP004977	2L	171	148	33	106	336	50	0.936806	0.76748	0.153835	0.478284	1.86229	0.227634	0.619374	0.85607	0.723508
XLOC_001598	AGAP004978	2L	0	0	0	0	2	0	0	0	0	0	0.0123275	0	0	0.00410915	0
XLOC_001599	AGAP004980	2L	374	1040	2191	1654	2681	968	1.86902	4.91957	9.31689	6.80774	13.5548	4.02003	5.36849	8.12753	0.660532
XLOC_001600	AGAP004981	2L	1408	2500	3179	2877	3952	1916	6.0902	10.2358	11.7006	10.2493	17.2942	6.88711	9.34218	11.4769	0.814
XLOC_001601	AGAP004982	2L	1387	1235	1189	1425	887	1292	2.29981	1.93836	1.67758	1.94606	1.48797	1.78029	1.97192	1.7381	1.13452
XLOC_001602	AGAP004985	2L	1836	1693	1996	2442	1929	2151	31.1886	27.2227	28.8516	34.166	33.152	30.3652	29.0876	32.5611	0.893326
XLOC_001603	AGAP004989	2L	111	333	855	244	1521	399	0.139501	0.396143	0.914343	0.252564	1.93393	0.416717	0.483329	0.867736	0.557
XLOC_001604	AGAP004991	2L	5	5	0	4	0	1	0.015035	0.0142316	0	0.00990647	0	0.00249888	0.00975554	0.00413512	2.35919
XLOC_001605	AGAP004995	2L	12	42	68	48	143	62	0.0273751	0.0906934	0.131999	0.0901865	0.330039	0.117538	0.0833559	0.179255	0.465014
XLOC_001606	AGAP004996	2L	2	3	6	8	7	5	0.0209402	0.029732	0.0534552	0.068987	0.0741489	0.0435045	0.0347092	0.0622135	0.557904
XLOC_001608	AGAP005001	2L	152	183	299	226	237	222	0.378522	0.43137	0.633586	0.463534	0.597105	0.459423	0.481159	0.506687	0.949618
XLOC_001610	AGAP005007	2L	2274	2035	1655	2839	1661	2023	10.0382	8.50315	6.21654	10.3218	7.41802	7.42116	8.25261	8.38699	0.983978
XLOC_001611	AGAP005008	2L	62	177	346	185	390	182	0.0931748	0.251786	0.442456	0.228984	0.592962	0.227296	0.262472	0.349747	0.750464
XLOC_001612	AGAP005020	2L	1755	1869	1755	1772	2046	2085	1.89979	1.91509	1.61656	1.57985	2.24072	1.87563	1.81048	1.89874	0.953518
XLOC_001613	AGAP005013	2L	408	486	1098	610	614	679	3.11925	3.51705	7.14299	3.84102	4.74913	4.31393	4.5931	4.30136	1.06783
XLOC_001614	AGAP005015	2L	903	1941	3323	2040	3711	1756	2.71593	5.52597	8.5045	5.05344	11.2922	4.38903	5.58213	6.91154	0.807654
XLOC_001615	AGAP005021	2L	4888	4666	3833	6118	4445	3188	19.8895	17.9717	13.2715	20.5035	18.2987	10.7801	17.0442	16.5274	1.03127
XLOC_001616	AGAP005023	2L	171	312	199	209	174	367	1.41716	2.44754	1.40334	1.42658	1.45891	2.52756	1.75601	1.80435	0.973212
XLOC_001617	AGAP005025	2L	31	54	63	28	57	30	0.184229	0.303768	0.318585	0.137051	0.34271	0.14816	0.268861	0.209307	1.28453
XLOC_001618	AGAP005027	2L	0	6	16	6	13	23	0	0.0625627	0.149975	0.0544364	0.144881	0.210549	0.070846	0.136622	0.518555
XLOC_001619	ntr	2L	1	14	14	3	28	4	0.014716	0.195016	0.17531	0.0363611	0.416872	0.0489173	0.128347	0.167384	0.766784
XLOC_001620	AGAP005030	2L	562	1274	2312	971	3982	1264	0.554177	1.18914	1.93993	0.7886	3.97254	1.03579	1.22775	1.93231	0.63538
XLOC_001621	AGAP005031	2L	516	1784	2352	1149	2494	1656	1.69514	5.54756	6.57476	3.10886	8.28908	4.52093	4.60582	5.30629	0.867992
XLOC_001622	AGAP005033	2L	598	1088	1530	2168	2192	481	0.543258	0.93559	1.18272	1.62215	2.01465	0.36313	0.887191	1.33331	0.665405
XLOC_001623	AGAP005034	2L	10	29	56	37	58	19	0.0241181	0.0662052	0.114926	0.073497	0.141522	0.038081	0.0684164	0.0843668	0.810939
XLOC_001624	AGAP005035	2L	1607	2410	4355	2839	4091	2825	0.642047	0.911423	1.48056	0.934206	1.65362	0.937956	1.01134	1.17526	0.860528
XLOC_001625	AGAP005036	2L	24	85	137	90	128	61	0.256115	0.858608	1.24403	0.791029	1.38194	0.540962	0.786252	0.904644	0.869129
XLOC_001626	AGAP005041	2L	115	217	321	177	277	226	0.670564	1.19772	1.5927	0.850045	1.6341	1.09513	1.15366	1.19309	0.966954
XLOC_001627	AGAP005043	2L	99	624	1384	333	2835	583	0.199257	1.18881	2.37029	0.552011	5.77279	0.975122	1.25279	2.43331	0.514849
XLOC_001629	AGAP005047	2L	2	4	15	4	10	2	0.0155041	0.0293513	0.0989451	0.0255389	0.0784279	0.0128842	0.0479335	0.0389503	1.23063
XLOC_001630	ntr	2L	184	570	820	424	1110	568	0.419249	1.22937	1.58985	0.795694	2.55878	1.07551	1.07949	1.47666	0.731033
XLOC_001633	AGAP005054	2L	372	654	983	604	960	1215	1.94897	3.24334	4.38232	2.60631	5.0885	5.28996	3.19155	4.32825	0.737375
XLOC_001634	AGAP005056	2L	2	2	3	2	2	3	0.0265035	0.0250873	0.0338284	0.0218287	0.0268138	0.0330375	0.0284731	0.0272266	1.04578
XLOC_001635	AGAP005059	2L	103	156	224	172	192	225	1.92933	2.76596	3.5703	2.65353	3.63853	3.50239	2.75519	3.26481	0.843906
XLOC_001636	AGAP005060	2L	877	1527	1748	1039	1657	1667	6.77487	11.1659	11.4903	6.61063	12.9503	10.7016	9.81033	10.0875	0.972523
XLOC_001637	AGAP005063	2L	615	1049	2292	1516	2833	1216	0.523861	0.845801	1.66128	1.06357	2.44142	0.86077	1.01031	1.45525	0.694253
XLOC_001638	ntr	2L	0	0	4	0	0	0	0	0	0.0317437	0	0	0	0.0105812	0
XLOC_001640	AGAP005068	2L	11	42	71	59	91	41	0.0443933	0.160445	0.243821	0.196111	0.371553	0.137506	0.149553	0.235057	0.636242
XLOC_001641	ntr	2L	4	4	0	0	2	0	0.0305283	0.0288972	0	0	0.0154429	0	0.0198085	0.00514763	3.84808
XLOC_001642	ntr	2L	0	0	0	0	1	2	0	0	0	0	0.01405	0.0230814	0	0.0123771	0
XLOC_001643	AGAP005070	2L	58	189	231	177	353	117	0.377538	1.16452	1.27948	0.948926	2.32468	0.632895	0.940511	1.30217	0.722267
XLOC_001644	AGAP005071	2L	1101	1272	1453	1492	1542	2105	4.70122	5.14117	5.2793	5.24708	6.66136	7.46944	5.04056	6.45929	0.780358
XLOC_001645	AGAP005072	2L	149	254	744	768	1120	243	0.626976	1.0117	2.66394	2.66166	4.76802	0.849736	1.43421	2.7598	0.519677
XLOC_001649	AGAP005085	2L	1	0	0	0	0	0	0.184972	0	0	0	0	0	0.0616574	0
XLOC_001650	AGAP005086	2L	0	0	2	0	0	0	0	0	0.314792	0	0	0	0.104931	0
XLOC_001651	ntr	2L	0	0	2	0	0	0	0	0	0.0197603	0	0	0	0.00658675	0
XLOC_001653	AGAP005092	2L	253	193	276	317	247	357	10.2415	7.39524	9.50691	10.5689	10.1157	12.0095	9.04788	10.898	0.830233
XLOC_001654	AGAP005094	2L	7	1	3	2	3	8	0.0619441	0.00837634	0.0225897	0.0145767	0.0268583	0.0588308	0.0309701	0.0334219	0.926639
XLOC_001655	ntr	2L	0	2	2	11	2	2	0	0.0208542	0.0187469	0.0998001	0.0222894	0.0183086	0.0132004	0.0467993	0.282063
XLOC_001656	AGAP005096	2L	16	58	79	29	67	51	0.0446538	0.153221	0.187609	0.0666595	0.189177	0.118283	0.128494	0.124706	1.03038
XLOC_001657	AGAP005098	2L	5	4	9	9	3	8	0.0867057	0.0656583	0.132803	0.128542	0.0526325	0.115287	0.0950556	0.0988206	0.961901
XLOC_001658	AGAP005101	2L	2	0	4	0	6	2	0.00340875	0	0.00580113	0	0.010346	0.00283275	0.00306996	0.00439291	0.698844
XLOC_001659	AGAP005102	2L	2287	2977	2894	2675	2519	3659	19.1441	23.5884	20.6136	18.4424	21.333	25.4533	21.1154	21.7429	0.971139
XLOC_001660	AGAP005103	2L	625	1006	1799	1424	2021	1385	3.09778	4.71977	7.58734	5.81309	10.1343	5.70471	5.13496	7.21736	0.711475
XLOC_001661	AGAP005105	2L	0	0	2	0	4	4	0	0	0.00464733	0	0.011051	0.00907734	0.00154911	0.00670944	0.230885
XLOC_001662	AGAP005107	2L	59	214	342	129	361	413	0.208094	0.714451	1.02641	0.374733	1.28816	1.21051	0.649651	0.957801	0.678273
XLOC_001663	ntr	2L	292	513	748	267	807	1024	0.872136	1.45034	1.90104	0.656808	2.43854	2.54164	1.40784	1.879	0.74925
XLOC_001664	AGAP005109	2L	754	612	441	597	352	592	1.16251	0.893159	0.578564	0.758099	0.549064	0.758508	0.878078	0.688557	1.27524
XLOC_001665	AGAP005114	2L	1790	2268	2448	2723	2151	1929	1.43584	1.72206	1.6709	1.79898	1.74561	1.28587	1.6096	1.61015	0.999655
XLOC_001666	AGAP005117	2L	127	280	510	298	785	357	0.218074	0.455104	0.745175	0.421447	1.36372	0.509427	0.472785	0.764865	0.618128
XLOC_001668	AGAP005123	2L	846	624	576	759	410	687	18.2314	12.7288	10.5623	13.4716	8.939	12.3032	13.8408	11.5713	1.19614
XLOC_001669	AGAP005124	2L	1867	3868	8271	3783	11736	3972	3.65819	7.17397	13.7901	6.10497	23.2647	6.4676	8.20741	11.9457	0.687058
XLOC_001670	AGAP005125	2L	94	507	915	205	812	474	0.100248	0.511806	0.830337	0.180063	0.876107	0.420085	0.480797	0.492085	0.977061
XLOC_001671	AGAP005126	2L	93	121	140	128	58	92	0.179921	0.221582	0.230469	0.203955	0.113522	0.14791	0.210657	0.155129	1.35795
XLOC_001672	AGAP005133	2L	37	130	164	66	209	121	0.020014	0.0665623	0.0754856	0.0294038	0.114376	0.0543915	0.0540206	0.066057	0.817788
XLOC_001673	AGAP005135	2L	39	152	362	63	588	177	0.0588357	0.217056	0.4647	0.0782785	0.897447	0.221903	0.246864	0.399209	0.618382
XLOC_001674	AGAP005137	2L	16	18	21	23	28	31	0.080018	0.0852103	0.0893664	0.0947373	0.141671	0.128837	0.0848649	0.121749	0.69705
XLOC_001675	AGAP005138	2L	2	29	47	27	47	50	0.00605501	0.0831064	0.121079	0.0673247	0.143959	0.125796	0.0700802	0.11236	0.623713
XLOC_001677	AGAP005143	2L	802	1170	1486	1568	1565	865	0.998507	1.37884	1.57428	1.60786	1.97127	0.894964	1.31721	1.49137	0.883225
XLOC_001678	AGAP005146	2L	2	5	5	4	4	0	0.0274033	0.0648477	0.0582948	0.0451397	0.0554482	0	0.0501819	0.0335293	1.49666
XLOC_001679	AGAP005147	2L	61	240	508	213	940	137	0.162642	0.605712	1.15254	0.467744	2.53563	0.303554	0.640297	1.10231	0.580868
XLOC_001681	AGAP005150	2L	295	682	1647	607	1744	716	0.786076	1.7202	3.73442	1.33216	4.70158	1.58551	2.08023	2.53975	0.81907
XLOC_001682	AGAP005156	2L	478	647	874	683	581	541	0.807868	1.03507	1.25693	0.950734	0.993445	0.759841	1.03329	0.90134	1.14639
XLOC_001683	AGAP005158	2L	385	919	1064	629	1195	1040	0.806833	1.82302	1.89737	1.08567	2.53365	1.81121	1.50907	1.81018	0.83366
XLOC_001684	AGAP005160	2L	3102	10773	18130	9132	24826	9268	4.66596	15.3387	23.2051	11.3133	37.7799	11.5851	14.4033	20.2261	0.712112
XLOC_001685	AGAP005162	2L	14	174	618	212	1834	44	0.0153775	0.180908	0.577607	0.191787	2.03803	0.0401626	0.257964	0.756661	0.340925
XLOC_001686	ntr	2L	321	256	499	344	286	474	0.883462	0.666922	1.16861	0.779771	0.79635	1.08411	0.906333	0.886745	1.02209
XLOC_001687	AGAP005164	2L	419	1169	1493	1139	1921	520	1.16255	3.07018	3.52488	2.60284	5.39237	1.19898	2.58587	3.06473	0.843751
XLOC_001688	AGAP005165	2L	10	26	131	37	299	32	0.00622103	0.0153104	0.069346	0.0189579	0.188187	0.0165434	0.0302925	0.0745627	0.406269
XLOC_001689	AGAP005170	2L	558	922	1991	1378	1913	1119	1.2992	2.03201	3.94458	2.64252	4.50622	2.16514	2.42526	3.10463	0.781178
XLOC_001690	AGAP005171	2L	2	12	20	18	17	47	0.00930352	0.0528385	0.0791653	0.0689629	0.0800058	0.181689	0.0471024	0.110219	0.427353
XLOC_001691	AGAP005173	2L	889	2113	3298	1533	2891	2570	1.24668	2.80481	3.93541	1.7706	4.10162	2.99501	2.6623	2.95574	0.900721
XLOC_001692	AGAP005174	2L	2784	2148	1671	2836	1351	2235	28.0888	20.514	14.3459	23.5666	13.7903	18.7394	20.9829	18.6988	1.12216
XLOC_001696	ntr	2L	13	15	10	32	18	15	0.0626162	0.0683891	0.0409856	0.126946	0.0877144	0.0600409	0.0573303	0.0915672	0.626101
XLOC_001697	ntr	2L	0	0	2	0	7	0	0	0	0.0201826	0	0.083987	0	0.00672752	0.0279957	0.240306
XLOC_001698	ntr	2L	0	0	0	0	2	0	0	0	0	0	0.0109012	0	0	0.00363374	0
XLOC_001700	ntr	2L	9	2	2	0	1	0	0.0440831	0.00927281	0.00833579	0	0.00495547	0	0.0205639	0.00165182	12.4492
XLOC_001701	ntr	2L	1	2	0	5	0	0	0.0206801	0.0391503	0	0.0851626	0	0	0.0199435	0.0283875	0.702543
XLOC_001702	AGAP005183	2L	51	337	676	144	1027	349	0.0421769	0.263807	0.475706	0.0980829	0.859272	0.239852	0.260564	0.399069	0.652929
XLOC_001703	ntr	2L	0	6	12	4	24	3	0	0.0685751	0.123291	0.0397786	0.293177	0.0301021	0.0639554	0.121019	0.528473
XLOC_001704	ntr	2L	0	16	8	4	31	4	0	0.194881	0.0875943	0.042392	0.403567	0.0427731	0.0941585	0.162911	0.577977
XLOC_001705	AGAP005189	2L	126	240	379	222	543	361	0.181806	0.327793	0.465333	0.263825	0.792669	0.432869	0.324977	0.496454	0.654596
XLOC_001706	AGAP005190	2L	541	403	599	578	413	689	7.62437	5.37606	7.18325	6.70904	5.8886	8.06935	6.72789	6.889	0.976614
XLOC_001707	AGAP005192	2L	799	1493	2088	1080	1899	2082	2.95996	5.23542	6.582	3.29526	7.11737	6.40963	4.92579	5.60742	0.878442
XLOC_001708	AGAP005194	2L	6	19	4	2	9	14	0.0850084	0.25481	0.0482234	0.0233382	0.129006	0.164836	0.129347	0.105727	1.22341
XLOC_001709	AGAP005195	2L	0	0	0	2	0	0	0	0	0	0.0253032	0	0	0	0.0084344	0
XLOC_001710	AGAP005196	2L	0	0	0	1	0	4	0	0	0	0.00983761	0	0.0397042	0	0.0165139	0
XLOC_001711	AGAP005197	2L	1403	5576	7589	3327	11228	4422	5.44915	20.4996	25.0809	10.6427	44.1193	14.2726	17.0099	23.0115	0.73919
XLOC_001712	AGAP005203	2L	420	813	1521	860	1423	1154	0.599588	1.09862	1.84765	1.01118	2.05524	1.36906	1.18195	1.47849	0.79943
XLOC_001714	AGAP005205	2L	67	112	188	115	151	130	0.133639	0.21146	0.319082	0.188921	0.304712	0.215483	0.221393	0.236372	0.936631
XLOC_001715	AGAP005207	2L	0	0	2	0	29	0	0	0	0.00554971	0	0.0956767	0	0.0018499	0.0318922	0.0580048
XLOC_001716	AGAP005209	2L	2367	3500	3135	4260	3191	2736	13.9609	19.5405	15.734	20.6943	19.0413	13.4105	16.4118	17.7153	0.926416
XLOC_001718	AGAP005213	2L	5248	4438	4134	6725	4658	2941	4.92307	3.94077	3.29989	5.19589	4.42076	2.29271	4.05458	3.96979	1.02136
XLOC_001719	AGAP005217	2L	0	2	2	4	0	5	0	0.0106563	0.00957947	0.0185443	0	0.0233887	0.00674525	0.0139777	0.482573
XLOC_001720	AGAP005218	2L	117	247	327	248	336	218	0.83955	1.67768	1.99662	1.46568	2.43924	1.29996	1.50462	1.73496	0.867235
XLOC_001721	AGAP005220	2L	655	475	413	795	381	508	7.07484	4.85647	3.79588	7.07243	4.16347	4.55987	5.2424	5.26526	0.995659
XLOC_001722	AGAP005225	2L	2	0	0	0	1	0	0.00600315	0	0	0	0.00303672	0	0.00200105	0.00101224	1.97686
XLOC_001723	AGAP005226	2L	75	117	147	94	92	132	1.02974	1.52056	1.7174	1.06297	1.27794	1.5061	1.42257	1.28234	1.10936
XLOC_001725	AGAP005229	2L	431	437	427	609	292	382	1.22337	1.17412	1.03133	1.42372	0.83853	0.901066	1.14294	1.05444	1.08393
XLOC_001726	AGAP005230	2L	65	264	416	185	714	209	0.130333	0.501067	0.709775	0.305518	1.44842	0.348256	0.447058	0.70073	0.637989
XLOC_001727	AGAP005233	2L	240	283	284	250	219	272	4.34873	4.85389	4.37882	3.73093	4.01468	4.09575	4.52715	3.94712	1.14695
XLOC_001728	AGAP005234	2L	18899	12270	15152	19269	8951	17633	146.933	90.2979	100.239	123.386	70.4057	113.925	112.49	102.572	1.09669
XLOC_001729	AGAP005235	2L	46	179	400	150	294	93	0.24843	0.915062	1.8382	0.66721	1.60638	0.417389	1.00056	0.896993	1.11546
XLOC_001730	AGAP005236	2L	4	10	16	4	5	2	0.0201711	0.0477334	0.0686559	0.0166133	0.0255091	0.00838133	0.0455201	0.0168346	2.70396
XLOC_001732	AGAP005243	2L	44	148	311	131	495	129	0.0590063	0.187871	0.35489	0.144691	0.671593	0.143763	0.200589	0.320016	0.626809
XLOC_001733	AGAP005244	2L	533	2174	4798	1444	7131	2080	0.52883	2.04174	4.05076	1.18	7.15805	1.715	2.20711	3.35102	0.658639
XLOC_001734	AGAP005246	2L	5562	9095	13489	12682	13865	8169	24.1443	37.3713	49.8254	45.3416	60.8917	29.469	37.1136	45.2341	0.820479
XLOC_001735	AGAP005249	2L	53	212	351	267	489	93	0.249683	0.945367	1.40704	1.03598	2.33065	0.36409	0.867364	1.24357	0.697478
XLOC_001737	AGAP005254	2L	19	127	284	82	656	84	0.0174982	0.110712	0.222559	0.0621985	0.611222	0.0642884	0.116923	0.245903	0.475485
XLOC_001738	AGAP005255	2L	131	578	1199	342	1073	779	0.332506	1.3887	2.58961	0.714956	2.75539	1.64315	1.43694	1.7045	0.843026
XLOC_001739	AGAP005256	2L	171	247	348	245	239	332	2.07411	2.83586	3.59172	2.44753	2.93285	3.34647	2.8339	2.90895	0.9742
XLOC_001740	AGAP005259	2L	861	1448	1571	1562	1919	948	1.60307	2.55194	2.48894	2.39529	3.61477	1.4668	2.21465	2.49229	0.888603
XLOC_001741	AGAP005262	2L	14	54	81	34	52	60	0.0159429	0.0582082	0.0784894	0.0318892	0.0599097	0.0567809	0.0508801	0.0495266	1.02733
XLOC_001742	AGAP005264	2L	63	96	62	84	54	75	0.227073	0.327527	0.190153	0.249361	0.196912	0.224646	0.248251	0.22364	1.11005
XLOC_001743	AGAP005265	2L	34	62	54	60	43	55	1.25433	2.16509	1.69517	1.82309	1.60493	1.68619	1.70486	1.70474	1.00007
XLOC_001745	ntr	2L	5	14	8	12	30	14	0.00788513	0.0208987	0.0107354	0.0155864	0.0478647	0.0183476	0.0131731	0.0272662	0.483127
XLOC_001746	AGAP005269	2L	0	0	1	0	0	0	0	0	0.00165149	0	0	0	0.000550496	0
XLOC_001747	AGAP005270	2L	59	156	290	137	468	206	0.674473	1.68807	2.82097	1.28991	5.4127	1.95701	1.72784	2.88654	0.598584
XLOC_001748	AGAP005274	2L	579	568	586	762	524	715	2.97612	2.76358	2.56304	3.22591	2.72494	3.05415	2.76758	3.00167	0.922014
XLOC_001749	AGAP005277	2L	15	54	60	42	66	75	0.115009	0.391908	0.391451	0.265225	0.511962	0.477873	0.299456	0.418353	0.715797
XLOC_001750	AGAP005281	2L	105	164	319	228	266	154	0.168562	0.24921	0.435761	0.301461	0.432023	0.205449	0.284511	0.312977	0.909046
XLOC_001752	AGAP005290	2L	181	425	439	461	643	227	0.224949	0.499973	0.464256	0.471881	0.808485	0.234447	0.396393	0.504938	0.785033
XLOC_001753	AGAP005292	2L	61	318	1224	97	2017	403	0.0701613	0.346216	1.19794	0.0918894	2.34708	0.385199	0.538107	0.941391	0.571608
XLOC_001754	ntr	2L	2	2	1	3	1	7	0.077883	0.0737216	0.033136	0.0962187	0.0393974	0.226529	0.0615802	0.120715	0.510129
XLOC_001755	AGAP005295	2L	12	11	14	11	4	8	0.0228015	0.0197846	0.0226359	0.0172148	0.00768949	0.0126324	0.0217407	0.0125122	1.73756
XLOC_001756	AGAP005298	2L	0	2	1	1	5	2	0	0.00382243	0.00171809	0.00166297	0.0102137	0.00335584	0.00184684	0.0050775	0.36373
XLOC_001757	AGAP005300	2L	9222	10695	18103	15091	11836	14471	10.6975	11.7433	17.8689	14.4179	13.8905	13.9499	13.4366	14.0861	0.953889
XLOC_001758	AGAP005301	2L	52	163	263	229	452	97	0.0900683	0.267244	0.387625	0.326686	0.792068	0.139622	0.248313	0.419458	0.591984
XLOC_001759	AGAP005306	2L	2291	4576	6138	3785	7236	4238	2.4786	4.68618	5.6506	3.37266	7.92017	3.81026	4.27179	5.03436	0.848527
XLOC_001760	AGAP028305	2L	0	0	0	0	0	1	0	0	0	0	0	0.011363	0	0.00378766	0
XLOC_001768	AGAP028285	2L	0	0	0	0	0	1	0	0	0	0	0	0.0962395	0	0.0320798	0
XLOC_001771	AGAP028280	2L	0	0	0	1	0	0	0	0	0	0.0953821	0	0	0	0.031794	0
XLOC_001778	AGAP005308	2L	1	19	55	23	50	33	0.00324433	0.0583487	0.151836	0.0614581	0.164116	0.0889718	0.0711431	0.104849	0.678532
XLOC_001779	ntr	2L	0	0	1	1	1	2	0	0	0.0069997	0.00677513	0.00832237	0.0136721	0.00233323	0.00958986	0.243302
XLOC_001780	AGAP005311	2L	7	28	51	35	31	56	0.0640288	0.24243	0.396949	0.263676	0.286876	0.425675	0.234469	0.325409	0.720538
XLOC_001781	ntr	2L	0	0	0	0	0	1	0	0	0	0	0	0.0372645	0	0.0124215	0
XLOC_001782	AGAP005312	2L	531	1245	2195	1217	2898	1446	0.77781	1.72624	2.73591	1.46824	4.2947	1.76019	1.74665	2.50771	0.696513
XLOC_001783	AGAP005317	2L	1084	3195	3644	1276	2198	1969	2.85932	7.9773	8.17898	2.77211	5.86565	4.3161	6.33853	4.31795	1.46795
XLOC_001785	AGAP005328	2L	2	2	15	18	17	0	0.00849091	0.00803722	0.054188	0.0629394	0.0730177	0	0.023572	0.045319	0.520135
XLOC_001786	AGAP005329	2L	6	45	86	40	111	59	0.0101098	0.0717722	0.123304	0.0555108	0.189221	0.0826145	0.0683954	0.109116	0.626816
XLOC_001787	AGAP005330	2L	16	24	34	25	20	8	0.0407746	0.0578938	0.0737285	0.0524729	0.0515649	0.0169423	0.0574656	0.0403267	1.425
XLOC_001788	AGAP005331	2L	343	466	677	532	586	471	2.60289	3.34734	4.37157	3.32506	4.49898	2.97026	3.4406	3.5981	0.956226
XLOC_001790	AGAP005337	2L	0	15	13	6	14	11	0	0.142284	0.110852	0.0495212	0.141937	0.091605	0.0843788	0.0943545	0.894274
XLOC_001792	AGAP005339	2L	41224	27593	14978	67266	25087	4785	382.86	242.572	118.367	514.53	235.718	36.9304	247.933	262.393	0.944891
XLOC_001793	AGAP005340	2L	377	303	601	283	418	703	6.00584	4.56906	8.14693	3.71317	6.73696	9.3068	6.24061	6.58564	0.947609
XLOC_001794	AGAP005341	2L	244	636	1088	462	1344	829	0.687307	1.69578	2.60782	1.07184	3.83015	1.94057	1.66364	2.28085	0.729393
XLOC_001795	AGAP005342	2L	286	480	1649	599	647	950	2.32536	3.69418	11.4086	4.01123	5.32211	6.41891	5.80938	5.25075	1.10639
XLOC_001796	AGAP005343	2L	45	97	174	88	314	118	0.165784	0.338263	0.545465	0.267017	1.17035	0.361264	0.349837	0.599543	0.583506
XLOC_001797	AGAP005347	2L	444	1666	1350	927	2118	1415	1.56268	5.55027	4.04305	2.68716	7.54169	4.13863	3.71867	4.78916	0.776476
XLOC_001798	AGAP005348	2L	17	80	162	39	184	136	0.167089	0.744288	1.35488	0.315711	1.82967	1.11084	0.75542	1.08541	0.695979
XLOC_001799	AGAP005351	2L	5130	6350	5321	6304	5820	6653	11.9778	14.0341	10.5716	12.1228	13.7479	12.9089	12.1945	12.9265	0.943369
XLOC_001802	AGAP005365	2L	0	5	5	3	7	11	0	0.0107563	0.00966937	0.0056155	0.0160951	0.0207753	0.00680856	0.014162	0.480764
XLOC_001803	AGAP005368	2L	141	266	365	243	404	187	0.616695	1.10125	1.35841	0.875354	1.78767	0.679682	1.02545	1.11424	0.920318
XLOC_001804	AGAP005369	2L	12429	14450	14788	21870	14678	15171	28.51	31.3748	28.8641	41.3177	34.0631	28.9194	29.583	34.7667	0.8509
XLOC_001805	AGAP005372	2L	16110	12597	17538	25782	14328	17890	34.2408	25.3435	31.7187	45.1326	30.8098	31.5989	30.4344	35.8471	0.849005
XLOC_001806	AGAP005373	2L	0	2	4	2	0	4	0	0.0147185	0.0264624	0.0128067	0	0.0258437	0.013727	0.0128835	1.06547
XLOC_001808	AGAP005378	2L	481	1761	3711	1243	4013	1797	0.642652	2.22711	4.21899	1.36782	5.42444	1.99522	2.36292	2.92916	0.806688
XLOC_001810	AGAP005384	2L	1181	9080	14695	610	10687	7557	16.0332	116.683	169.757	6.82064	146.785	85.2573	100.824	79.6209	1.2663
XLOC_001811	AGAP005385	2L	1675	8087	20621	932	11625	10010	19.2973	88.1902	202.152	8.84347	135.497	95.8358	103.213	80.0587	1.28922
XLOC_001812	AGAP005387	2L	11	15	32	17	6	34	0.0801849	0.103501	0.198489	0.102065	0.0442493	0.205964	0.127392	0.117426	1.08487
XLOC_001813	AGAP005388	2L	252	252	410	432	311	396	2.98854	2.82886	4.13742	4.21957	3.73142	3.90271	3.31828	3.95124	0.839807
XLOC_001814	AGAP005389	2L	441	266	324	483	234	465	1.66664	0.95156	1.04192	1.5034	0.894692	1.46039	1.22004	1.28616	0.94859
XLOC_001815	AGAP005390	2L	10	34	61	7	88	32	0.0324829	0.104541	0.168606	0.0187275	0.289196	0.0863809	0.101876	0.131435	0.77511
XLOC_001816	AGAP005392	2L	4226	6469	11696	9176	8046	7676	2.78885	4.04096	6.56781	4.98741	5.37194	4.20963	4.46588	4.85633	0.9196
XLOC_001817	ntr	2L	3	10	6	2	6	13	0.0480794	0.151701	0.0818232	0.0263994	0.0972846	0.173139	0.093868	0.0989408	0.948728
XLOC_001818	ntr	2L	0	2	4	0	1	0	0	0.0165656	0.0297832	0	0.00885277	0	0.0154496	0.00295092	5.23551
XLOC_001819	ntr	2L	623	785	921	640	605	848	5.44073	6.48919	6.84409	4.60336	5.34539	6.15428	6.258	5.36768	1.16587
XLOC_001820	AGAP005401	2L	3472	4782	4665	5940	5778	3904	13.0806	17.0534	14.9551	18.4315	22.0233	12.2228	15.0297	17.5592	0.855944
XLOC_001821	AGAP005403	2L	0	0	0	0	2	0	0	0	0	0	0.332689	0	0	0.110896	0
XLOC_001822	AGAP005404	2L	6140	9080	8350	9229	10587	6173	39.8501	55.7826	46.1142	49.3335	69.5167	33.2943	47.249	50.7148	0.93166
XLOC_001823	AGAP005405	2L	671	1973	2074	1337	3080	1647	1.48174	4.12409	3.89713	2.43168	6.88106	3.02243	3.16766	4.11172	0.770396
XLOC_001824	AGAP005408	2L	40	75	116	84	117	97	0.0505427	0.0897039	0.124722	0.0874185	0.149568	0.101855	0.0883229	0.112947	0.781984
XLOC_001825	AGAP005409	2L	458	481	562	588	519	611	8.54291	8.49254	8.91998	9.03324	9.79406	9.47097	8.65181	9.43276	0.917209
XLOC_001826	AGAP005411	2L	755	954	1046	991	794	749	1.2691	1.51792	1.49613	1.37198	1.35028	1.04627	1.42772	1.25618	1.13656
XLOC_001827	ntr	2L	25	16	12	31	14	28	0.541382	0.327971	0.221122	0.552906	0.306723	0.503888	0.363492	0.454506	0.799751
XLOC_001828	AGAP005412	2L	0	6	2	0	0	0	0	0.0122809	0.00367998	0	0	0	0.00532031	0
XLOC_001830	AGAP005420	2L	112	84	93	70	63	97	0.362747	0.257523	0.256304	0.186728	0.206434	0.261078	0.292191	0.21808	1.33984
XLOC_001831	AGAP005424	2L	1	2	2	0	3	1	0.00184869	0.00349983	0.00314617	0	0.00561101	0.00153631	0.00283156	0.00238244	1.18851
XLOC_001832	AGAP005425	2L	0	0	0	0	0	1	0	0	0	0	0	0.00176151	0	0.000587169	0
XLOC_001833	AGAP005430	2L	7285	6316	5945	7577	5141	7107	12.4996	10.2579	8.67969	10.7075	8.92417	10.1336	10.4791	9.92176	1.05617
XLOC_001835	ntr	2L	0	11	39	0	0	0	0	0.0617685	0.196868	0	0	0	0.086212	0
XLOC_001836	ntr	2L	3	5	4	2	1	0	0.0207338	0.0327099	0.0235236	0.0113845	0.00699217	0	0.0256558	0.00612555	4.18832
XLOC_001839	AGAP005440	2L	65	277	533	159	1038	185	0.0921513	0.371723	0.642988	0.185657	1.48881	0.217958	0.368954	0.63081	0.58489
XLOC_001840	AGAP005441	2L	0	1	0	0	0	0	0	0.177555	0	0	0	0	0.0591849	0
XLOC_001841	AGAP005443	2L	3	0	0	0	0	0	0.562732	0	0	0	0	0	0.187577	0
XLOC_001842	AGAP005445	2L	2929	11341	18357	7773	18174	10275	6.65105	24.3766	35.4699	14.5373	41.7519	19.3894	22.1659	25.2262	0.878683
XLOC_001843	AGAP005448	2L	185	529	933	422	1346	317	0.164584	0.445476	0.706295	0.309211	1.21148	0.234363	0.438785	0.585019	0.750036
XLOC_001844	AGAP005450	2L	38	153	184	155	433	57	0.127125	0.484496	0.523783	0.427075	1.46551	0.158465	0.378468	0.683684	0.553571
XLOC_001846	AGAP005453	2L	0	0	0	3	0	0	0	0	0	0.0746186	0	0	0	0.0248729	0
XLOC_001847	AGAP005457	2L	315	602	1098	1968	3569	3679	1.26399	2.28655	3.74905	6.50403	14.4888	12.268	2.43319	11.087	0.219465
XLOC_001848	AGAP005461	2L	60	87	53	95	65	54	0.261308	0.358651	0.19641	0.340762	0.286398	0.195437	0.272123	0.274199	0.99243
XLOC_001849	AGAP005463	2L	0	0	6	0	0	0	0	0	0.0131442	0	0	0	0.00438141	0
XLOC_001850	AGAP005466	2L	0	0	2	0	2	0	0	0	0.00584904	0	0.00695428	0	0.00194968	0.00231809	0.84107
XLOC_001851	AGAP005469	2L	6	24	20	0	0	2	0.166475	0.630319	0.472188	0	0	0.0461148	0.422994	0.0153716	27.5179
XLOC_001852	AGAP005472	2L	269	368	349	555	536	160	0.247807	0.320893	0.273573	0.421094	0.499552	0.122488	0.280758	0.347711	0.807444
XLOC_001853	AGAP005475	2L	108	185	227	131	266	258	0.229804	0.372612	0.411005	0.229578	0.572625	0.456211	0.337807	0.419472	0.805316
XLOC_001854	AGAP005477	2L	65	180	244	124	296	235	0.340279	0.891961	1.08692	0.534649	1.56772	1.02236	0.773054	1.04158	0.742197
XLOC_001855	AGAP005483	2L	76	100	108	104	101	54	0.0534351	0.0665526	0.0646136	0.0602243	0.0718438	0.0315515	0.0615337	0.0545399	1.12823
XLOC_001856	AGAP005486	2L	988	1156	1628	1570	1922	1218	15.5167	17.1851	21.7563	20.3081	30.5388	15.8965	18.1527	22.2478	0.815933
XLOC_001857	AGAP005487	2L	0	1	0	0	0	4	0	0.0506281	0	0	0	0.177792	0.016876	0.059264	0.28476
XLOC_001858	AGAP005490	2L	46	205	410	218	504	194	0.0564166	0.237988	0.427878	0.220207	0.625366	0.197726	0.240761	0.347766	0.692306
XLOC_001859	AGAP005491	2L	26	14	25	36	27	26	0.565797	0.288381	0.462929	0.645232	0.594437	0.47019	0.439036	0.569953	0.770302
XLOC_001860	AGAP005492	2L	13	32	14	16	6	26	0.180536	0.420651	0.165438	0.183006	0.0842998	0.300059	0.255542	0.189122	1.3512
XLOC_001861	AGAP005494	2L	686	533	442	645	391	466	4.19667	3.08645	2.30086	3.24987	2.41998	2.36908	3.19466	2.67964	1.1922
XLOC_001862	AGAP005495	2L	0	0	4	0	0	1	0	0	0.0225075	0	0	0.00549531	0.00750249	0.00183177	4.09576
XLOC_001863	AGAP005496	2L	0	0	1	0	0	0	0	0	0.00307364	0	0	0	0.00102455	0
XLOC_001864	AGAP005497	2L	368	277	560	373	242	596	4.72615	3.36738	6.11977	3.94543	3.14435	6.3609	4.73777	4.48356	1.0567
XLOC_001865	AGAP005498	2L	10539	14721	18734	13583	15157	19291	35.0983	46.4063	53.0891	37.2571	51.0688	53.3894	44.8646	47.2384	0.949747
XLOC_001866	AGAP005499	2L	28	31	35	39	14	9	0.441306	0.462483	0.469394	0.506259	0.223236	0.117879	0.457728	0.282458	1.62051
XLOC_001867	AGAP005504	2L	2142	2992	3926	2682	4240	4551	8.82646	11.6703	13.7659	9.10232	17.6762	15.5843	11.4209	14.1209	0.808791
XLOC_001868	AGAP005505	2L	815	1808	2673	1511	3067	1496	1.80542	3.79114	5.03855	2.75683	6.87367	2.754	3.54504	4.12817	0.858744
XLOC_001869	AGAP005508	2L	482	1624	3402	881	4461	1789	0.515687	1.64466	3.09714	0.77632	4.82866	1.5906	1.7525	2.39853	0.730655
XLOC_001870	ntr	2L	0	4	2	0	10	3	0	0.141645	0.0636658	0	0.378481	0.0932659	0.0684369	0.157249	0.435214
XLOC_001871	AGAP005510	2L	15	108	206	120	350	68	0.0166586	0.113533	0.194671	0.109763	0.393251	0.0627579	0.108288	0.188591	0.574194
XLOC_001872	AGAP005514	2L	8	0	0	0	0	2	0.0717467	0	0	0	0	0.0149058	0.0239156	0.0049686	4.81335
XLOC_001873	AGAP005515	2L	23	25	61	58	93	29	0.166838	0.171656	0.376516	0.346513	0.682502	0.174814	0.238336	0.401277	0.593945
XLOC_001874	AGAP005516	2L	0	4	0	3	5	2	0	0.0195145	0	0.0127348	0.0260718	0.00856621	0.00650484	0.015791	0.411935
XLOC_001875	AGAP005520	2L	95	89	117	111	95	271	0.288795	0.256099	0.302649	0.277916	0.292176	0.684617	0.282514	0.418236	0.675489
XLOC_001876	AGAP005521	2L	1681	2179	2766	2741	2765	2270	4.88278	5.99113	6.83658	6.55744	8.12549	5.47946	5.90349	6.7208	0.878392
XLOC_001877	AGAP005524	2L	1519	1782	2077	2652	2747	1256	1.10831	1.23073	1.28952	1.59369	2.02777	0.761565	1.20952	1.46101	0.827869
XLOC_001878	AGAP005527	2L	10	40	88	41	146	25	0.0120623	0.0456712	0.0903234	0.0407324	0.178171	0.0250601	0.0493523	0.0813213	0.60688
XLOC_001879	AGAP005530	2L	7905	6530	4790	8945	5390	4145	8.59839	6.72327	4.43341	8.01349	5.93143	3.74673	6.58502	5.89722	1.11663
XLOC_001880	AGAP005533	2L	563	1238	1819	1486	3571	496	0.591047	1.23023	1.62493	1.28487	3.79279	0.432721	1.14874	1.83679	0.625402
XLOC_001882	AGAP005535	2L	1284	2814	3885	3262	6071	2051	9.26343	19.2169	23.8498	19.3828	44.3121	12.2966	17.4434	25.3305	0.688631
XLOC_001883	AGAP005537	2L	2682	3743	4566	3947	4978	4309	2.46337	3.25419	3.56857	2.98582	4.62573	3.28897	3.09537	3.63351	0.851897
XLOC_001884	AGAP005543	2L	826	1897	2567	1760	2989	1511	1.58146	3.43794	4.18208	2.77535	5.78975	2.40412	3.06716	3.65641	0.838845
XLOC_001885	AGAP005544	2L	3152	2654	1732	2970	1714	2067	22.864	18.223	10.6906	17.7439	12.5786	12.46	17.2592	14.2608	1.21025
XLOC_001886	AGAP005548	2L	6	4	6	2	4	78	0.0925932	0.0584305	0.0787892	0.0254205	0.0624515	1.00031	0.0766043	0.362728	0.211189
XLOC_001887	AGAP005550	2L	226	318	118	264	193	280	0.340791	0.453898	0.151408	0.327876	0.294437	0.350873	0.315366	0.324395	0.972165
XLOC_001888	AGAP005553	2L	24	50	104	79	83	46	0.0868801	0.171329	0.320354	0.235538	0.303978	0.138382	0.192854	0.225966	0.853465
XLOC_001889	AGAP005555	2L	236	639	813	543	1251	441	0.93404	2.3939	2.73799	1.77002	5.00917	1.45046	2.02198	2.74322	0.737082
XLOC_001890	AGAP005556	2L	1564	2614	2764	2831	4053	2143	4.43083	7.0098	6.66306	6.60563	11.6166	5.04526	6.03457	7.75584	0.778067
XLOC_001891	AGAP005560	2L	0	0	0	1	0	0	0	0	0	0.0019237	0	0	0	0.000641233	0
XLOC_001892	AGAP005562	2L	793	689	790	745	712	1335	4.80708	3.95348	4.07496	3.71955	4.3666	6.72516	4.27851	4.93711	0.866603
XLOC_001893	AGAP005564	2L	374	1134	2327	726	3516	1101	0.39806	1.14246	2.10747	0.636414	3.78601	0.973817	1.216	1.79875	0.676025
XLOC_001894	AGAP005565	2L	708	1055	1519	1139	1188	1261	1.26464	1.78376	2.30876	1.67565	2.14686	1.8718	1.78572	1.8981	0.94079
XLOC_001895	AGAP005568	2L	1	1	6	3	7	3	0.0019072	0.0018053	0.00973723	0.00471242	0.0135067	0.00475478	0.00448324	0.00765797	0.585435
XLOC_001896	AGAP005570	2L	2	2	7	4	12	4	0.00345384	0.00326929	0.0102862	0.00568928	0.0209656	0.00574043	0.00566979	0.0107984	0.525056
XLOC_001897	AGAP005572	2L	100	148	287	225	287	158	0.300361	0.420781	0.73352	0.55661	0.872127	0.394378	0.484887	0.607705	0.797899
XLOC_001898	AGAP005573	2L	40	119	173	102	237	89	0.275735	0.77648	1.01476	0.579105	1.65286	0.50984	0.688993	0.913934	0.753876
XLOC_001899	AGAP005575	2L	638	652	884	979	860	597	1.59956	1.54732	1.88591	2.02157	2.18139	1.24385	1.6776	1.8156	0.923988
XLOC_001902	AGAP005582	2L	107	163	160	176	149	169	0.36427	0.525266	0.463497	0.49349	0.513194	0.478123	0.451011	0.494935	0.911253
XLOC_001904	AGAP005586	2L	5	15	32	9	45	6	0.0394958	0.112156	0.215089	0.058553	0.359624	0.0393863	0.122247	0.152521	0.801509
XLOC_001905	AGAP005588	2L	13	32	43	23	27	27	0.0366576	0.0854127	0.103175	0.0534164	0.0770264	0.0632699	0.0750819	0.0645709	1.16278
XLOC_001906	AGAP005589	2L	22	30	41	22	58	23	0.125426	0.161897	0.198901	0.103303	0.334541	0.10897	0.162075	0.182271	0.889195
XLOC_001908	AGAP005592	2L	709	711	652	840	471	1905	10.1097	9.59651	7.91092	9.865	6.79466	22.5735	9.20571	13.0777	0.703922
XLOC_001909	AGAP005593	2L	13	7	0	12	2	16	0.199004	0.101431	0	0.151296	0.0309745	0.203541	0.100145	0.128604	0.77871
XLOC_001910	ntr	2L	2	2	2	1	1	0	0.0151772	0.0143663	0.0129145	0.00625011	0.00767744	0	0.0141527	0.00464252	3.04849
XLOC_001911	AGAP005596	2L	270	79	147	680	54	184	4.09085	1.133	1.8952	8.48564	0.827749	2.31676	2.37301	3.87671	0.61212
XLOC_001912	AGAP005597	2L	1019	515	680	1780	205	931	10.7964	5.16491	6.13055	15.5328	2.19742	8.19721	7.36394	8.64247	0.852065
XLOC_001913	AGAP005598	2L	0	0	0	4	0	0	0	0	0	0.054369	0	0	0	0.018123	0
XLOC_001916	AGAP005600	2L	292	190	178	278	119	242	1.07279	0.660748	0.556465	0.841204	0.442316	0.738854	0.763334	0.674125	1.13233
XLOC_001917	AGAP005603	2L	6	9	16	9	13	7	0.0401547	0.0570138	0.0911156	0.0496083	0.0880205	0.0389311	0.0627614	0.0588533	1.0664
XLOC_001918	AGAP005605	2L	30	55	118	93	99	95	0.216553	0.3758	0.724789	0.552906	0.722991	0.569874	0.439047	0.615257	0.7136
XLOC_001919	AGAP005608	2L	13	36	32	25	43	49	0.0139557	0.0365815	0.029231	0.0221041	0.0467015	0.0437135	0.0265894	0.0375064	0.70893
XLOC_001920	AGAP005614	2L	2174	905	1227	1946	580	1408	31.6084	12.455	15.1801	23.303	8.53152	17.0121	19.7478	16.2822	1.21285
XLOC_001924	AGAP005625	2L	58	104	250	139	286	183	0.0439688	0.074628	0.161266	0.0867875	0.21935	0.115287	0.0932877	0.140475	0.664089
XLOC_001925	AGAP005627	2L	1622	1839	3251	1776	2456	1767	1.29259	1.38722	2.20452	1.16568	1.98013	1.1702	1.62811	1.43867	1.13168
XLOC_001926	AGAP005630	2L	22061	30819	23702	34053	35653	17381	57.5417	76.0901	52.6054	73.1542	94.0825	37.6743	62.0791	68.3037	0.908869
XLOC_001927	AGAP005631	2L	2226	1720	1319	1952	1020	1637	13.8791	10.1512	6.99793	10.024	6.43417	8.48201	10.3428	8.31341	1.24411
XLOC_001929	AGAP005635	2L	4809	3898	4413	5113	3239	3893	8.52245	6.53888	6.65474	7.46296	5.80732	5.73333	7.23869	6.33454	1.14273
XLOC_001930	ntr	2L	84	92	177	77	68	157	0.503018	0.521487	0.901913	0.37977	0.411972	0.781297	0.642139	0.524346	1.22465
XLOC_001931	AGAP005636	2L	12	22	35	19	24	13	0.0358573	0.0622258	0.0889921	0.0467601	0.0725542	0.0322814	0.0623584	0.0505319	1.23404
XLOC_001932	AGAP005639	2L	471	1331	949	922	2036	580	0.949269	2.53921	1.6275	1.53047	4.15147	0.971425	1.70533	2.21779	0.768932
XLOC_001933	AGAP005641	2L	1192	2320	2664	1765	2951	2098	2.58593	4.7641	4.91771	3.15364	6.47687	3.78233	4.08925	4.47095	0.914627
XLOC_001934	AGAP005644	2L	224	1071	1733	626	2413	879	0.507093	2.29499	3.3383	1.16719	5.52653	1.65364	2.0468	2.78245	0.735609
XLOC_001935	ntr	2L	3	14	30	17	48	14	0.175237	0.774076	1.49112	0.817859	2.83661	0.679586	0.813477	1.44469	0.563082
XLOC_001936	AGAP005645	2L	9785	10966	16807	9579	9973	14596	146.259	155.153	213.766	117.925	150.814	181.304	171.726	150.014	1.14473
XLOC_001937	AGAP005646	2L	207	243	396	236	279	287	1.30039	1.44498	2.11683	1.22107	1.77322	1.4983	1.62073	1.49753	1.08227
XLOC_001938	AGAP005647	2L	88	346	587	542	970	248	0.187788	0.698896	1.06588	0.952598	2.09417	0.439794	0.650856	1.16219	0.560027
XLOC_001939	AGAP005650	2L	823	650	537	812	480	586	9.17982	6.86277	5.09678	7.45961	5.41665	5.43181	7.04646	6.10269	1.15465
XLOC_001940	AGAP005653	2L	4218	3584	2602	4847	2198	3226	26.1889	21.0635	13.7469	24.7862	13.8068	16.6452	20.3331	18.4127	1.1043
XLOC_001941	AGAP005656	2L	621	499	603	694	492	529	4.35747	3.31432	3.60037	4.01077	3.49271	3.08469	3.75739	3.52939	1.0646
XLOC_001942	AGAP005657	2L	1	10	17	9	19	4	0.00872167	0.0825566	0.126164	0.0646499	0.167652	0.0289916	0.0724808	0.0870978	0.832177
XLOC_001943	AGAP005661	2L	310	1163	1943	849	1752	1564	0.241522	0.857683	1.28812	0.544789	1.38097	1.01262	0.795774	0.979458	0.812463
XLOC_001944	AGAP005662	2L	31473	29693	29974	32806	18345	32408	296.224	264.538	240.057	254.309	174.685	253.482	266.94	227.492	1.1734
XLOC_001945	AGAP005664	2L	229267	165018	195042	192059	125873	170164	1350.45	920.071	977.583	931.748	750.111	832.949	1082.7	838.27	1.29159
XLOC_001946	AGAP005664	2L	12917	9613	10822	6769	7297	12997	186.784	131.58	133.16	80.6175	106.753	156.183	150.508	114.518	1.31428
XLOC_001947	AGAP005671	2L	43449	28804	49496	48260	29445	79565	321.117	201.506	311.273	293.763	220.166	488.673	277.965	334.201	0.831732
XLOC_001948	AGAP005672	2L	42692	38041	35385	65981	40758	29887	108.61	91.6064	76.6	138.251	104.903	63.1854	92.272	102.113	0.903625
XLOC_001950	ntr	2L	5	14	10	4	10	5	0.180461	0.478291	0.307114	0.118904	0.365147	0.149967	0.321955	0.211339	1.5234
XLOC_001951	AGAP005674	2L	2173	5379	8797	4157	8761	5951	5.90974	13.8472	20.3578	9.31139	24.1056	13.4497	13.3716	15.6222	0.855934
XLOC_001952	AGAP005677	2L	2	4	10	0	16	4	0.0160845	0.0304502	0.068433	0	0.130183	0.0267332	0.0383226	0.0523053	0.732671
XLOC_001953	AGAP005678	2L	1	6	6	2	3	0	0.00787115	0.0447035	0.0401862	0.0129656	0.0238899	0	0.0309203	0.0122852	2.51687
XLOC_001954	AGAP005679	2L	0	5	16	6	18	5	0	0.0366678	0.10548	0.038286	0.141088	0.0321918	0.0473826	0.070522	0.671884
XLOC_001955	AGAP005680	2L	197	919	2659	830	1946	928	0.278194	1.22842	3.19512	0.96535	2.78022	1.08903	1.56724	1.61153	0.972517
XLOC_001956	AGAP005681	2L	62	247	589	206	891	183	0.0699877	0.263924	0.565761	0.191524	1.01757	0.17167	0.299891	0.460254	0.651577
XLOC_001957	AGAP005683	2L	0	1	4	0	2	2	0	0.00343405	0.0123481	0	0.00734073	0.00602972	0.00526073	0.00445682	1.18038
XLOC_001958	AGAP005685	2L	1	0	0	0	0	0	0.00542705	0	0	0	0	0	0.00180902	0
XLOC_001959	AGAP005686	2L	1	2	0	0	0	2	0.0148971	0.0282022	0	0	0	0.0247596	0.0143664	0.0082532	1.74071
XLOC_001960	AGAP005687	2L	0	0	0	0	0	4	0	0	0	0	0	0.0495192	0	0.0165064	0
XLOC_001961	AGAP005688	2L	0	0	2	0	0	0	0	0	0.0250166	0	0	0	0.00833886	0
XLOC_001963	ntr	2L	9	45	79	43	60	41	0.0330927	0.156623	0.247175	0.130222	0.223201	0.125281	0.14563	0.159568	0.912651
XLOC_001964	ntr	2L	0	0	1	0	3	0	0	0	0.00529309	0	0.0188798	0	0.00176436	0.00629328	0.280357
XLOC_001966	ntr	2L	2	1	2	1	4	2	0.00470019	0.00222453	0.00399947	0.00193558	0.00951044	0.00390596	0.0036414	0.00511733	0.711582
XLOC_001968	ntr	2L	6	12	7	2	3	9	0.0183865	0.0348082	0.018253	0.00504783	0.00930091	0.0229195	0.0238159	0.0124227	1.91713
XLOC_001970	AGAP005695	2L	18	10	6	0	0	6	0.671495	0.35312	0.190462	0	0	0.186009	0.405026	0.0620031	6.53235
XLOC_001972	AGAP005699	2L	124	325	509	291	727	291	0.250787	0.622183	0.875968	0.484732	1.48755	0.48909	0.582979	0.820458	0.710553
XLOC_001973	AGAP005701	2L	3040	4628	6782	4773	5997	4447	6.27895	9.04813	11.9195	8.11953	12.5315	7.63297	9.0822	9.428	0.963322
XLOC_001974	AGAP005703	2L	41471	35033	35948	39112	22459	38696	216.592	173.192	159.757	168.242	118.671	167.949	183.18	151.621	1.20815
XLOC_001975	AGAP005705	2L	33055	38055	51882	41487	42566	50104	57.5534	62.7188	76.8667	59.4938	74.9811	72.4969	65.713	68.9906	0.952491
XLOC_001976	AGAP005712	2L	26007	18924	28182	35536	18484	34383	144.317	99.4014	133.072	162.413	103.772	158.556	125.597	141.58	0.887105
XLOC_001977	AGAP005714	2L	175	460	745	462	1686	311	0.233907	0.581989	0.847322	0.508596	2.27991	0.345444	0.554406	1.04465	0.53071
XLOC_001978	AGAP005717	2L	1423	1080	1440	1922	1042	1358	6.85407	4.92401	5.90192	7.6247	5.07769	5.43571	5.89333	6.04603	0.974744
XLOC_001979	AGAP005721	2L	99	226	305	227	444	194	0.093496	0.202031	0.245101	0.176567	0.424225	0.152255	0.180209	0.251016	0.717921
XLOC_001980	AGAP005725	2L	55	160	369	171	458	164	0.0748584	0.206134	0.427358	0.19169	0.630665	0.185496	0.236117	0.33595	0.702832
XLOC_001981	AGAP013675	2L	2	0	0	0	0	0	0.146352	0	0	0	0	0	0.0487838	0
XLOC_001982	AGAP005728	2L	9658	8120	6222	12840	7150	5331	34.2909	27.2898	18.7979	37.5476	25.6834	15.7294	26.7928	26.3202	1.01796
XLOC_001983	AGAP005729	2L	502	902	1336	928	1517	866	0.607508	1.03325	1.37576	0.924959	1.85733	0.870922	1.00551	1.21774	0.825718
XLOC_001984	AGAP005731	2L	876	1129	1260	1762	1575	767	2.64009	3.22078	3.23126	4.37367	4.80231	1.92098	3.03071	3.69899	0.819335
XLOC_001985	AGAP005733	2L	0	8	2	2	3	2	0	0.10146	0.0228018	0.0220703	0.0406657	0.0222687	0.0414206	0.0283349	1.46182
XLOC_001986	AGAP005734	2L	169	460	1175	303	666	659	0.858733	2.21249	5.08039	1.26806	3.42374	2.78272	2.7172	2.49151	1.09059
XLOC_001987	AGAP005735	2L	13	15	44	33	23	50	0.0659809	0.0720639	0.190027	0.137948	0.118102	0.210891	0.109357	0.155647	0.702598
XLOC_001989	AGAP005742	2L	19	149	493	160	999	64	0.0195098	0.144823	0.430758	0.135315	1.03781	0.0546124	0.198363	0.409247	0.484704
XLOC_001990	AGAP005745	2L	20	95	223	109	220	65	0.0781572	0.35141	0.741534	0.350826	0.869795	0.211089	0.390367	0.477236	0.817975
XLOC_001991	AGAP005746	2L	195	293	346	342	435	264	1.09857	1.56247	1.65865	1.58688	2.47934	1.23597	1.43989	1.76739	0.814699
XLOC_001993	AGAP005750	2L	1148	1120	1186	1381	950	969	8.97772	8.29075	7.89216	8.89495	7.51628	6.29739	8.38688	7.56954	1.10798
XLOC_001994	AGAP005751	2L	555	873	1108	1198	1123	822	0.805699	1.19963	1.3687	1.43239	1.64936	0.991664	1.12467	1.35781	0.828303
XLOC_001995	AGAP005755	2L	69	133	263	138	212	152	0.101384	0.184979	0.328823	0.167003	0.315145	0.185599	0.205062	0.222582	0.921286
XLOC_001996	AGAP005759	2L	275	168	281	244	165	194	0.667355	0.38591	0.580254	0.487686	0.405101	0.391236	0.544506	0.428008	1.27219
XLOC_001998	AGAP005762	2L	51	95	135	64	76	106	0.242925	0.428329	0.54717	0.251077	0.366244	0.419585	0.406141	0.345635	1.17506
XLOC_001999	AGAP005764	2L	0	3	3	4	1	2	0	0.0239969	0.021572	0.0278399	0.00854944	0.0140451	0.0151897	0.0168115	0.903528
XLOC_002000	AGAP005767	2L	2588	12470	28926	6824	48371	13465	4.2447	19.3598	40.37	9.21823	80.2644	18.3528	21.3248	35.9451	0.593261
XLOC_002001	AGAP005768	2L	318	1730	3809	459	3977	2944	2.04299	10.5205	20.8227	2.42872	25.8494	15.7177	11.1287	14.6653	0.75885
XLOC_002002	AGAP005769	2L	1171	1005	1000	1099	720	1290	18.8123	15.2828	13.6701	14.5414	11.7023	17.2221	15.9217	14.4886	1.09891
XLOC_002003	AGAP005771	2L	821	2316	2920	2685	4838	1068	1.20845	3.22683	3.65726	3.25504	7.20455	1.30638	2.69752	3.92199	0.687792
XLOC_002004	AGAP005773	2L	10	45	88	36	207	18	0.0115557	0.0492223	0.0865302	0.0342631	0.242004	0.0172855	0.0491028	0.097851	0.501812
XLOC_002005	ntr	2L	0	4	0	2	4	2	0	0.0468639	0	0.0203884	0.0500889	0.0205717	0.0156213	0.0303496	0.514711
XLOC_002006	AGAP005776	2L	421	394	419	463	266	624	0.954199	0.845289	0.808087	0.864298	0.609949	1.17531	0.869192	0.883187	0.984153
XLOC_002008	AGAP005782	2L	15	17	15	18	15	28	0.0234527	0.0251595	0.0199563	0.0231793	0.0237272	0.0363808	0.0228561	0.0277624	0.823276
XLOC_002009	AGAP005784	2L	58	128	209	121	255	135	0.0566474	0.118335	0.173694	0.0973336	0.251969	0.109572	0.116226	0.152958	0.759852
XLOC_002010	AGAP005785	2L	34	105	181	84	153	142	0.172697	0.504832	0.782297	0.351408	0.786235	0.599387	0.486609	0.57901	0.840416
XLOC_002011	AGAP005786	2L	143	43	24	134	80	39	1.81898	0.517741	0.259771	1.40386	1.02953	0.412258	0.865497	0.948547	0.912446
XLOC_002012	AGAP005787	2L	989	620	757	1013	897	1093	28.2045	16.7365	18.3698	23.7934	25.8803	25.9033	21.1036	25.1923	0.8377
XLOC_002013	AGAP028396	2L	15	23	20	32	21	15	0.0890637	0.129267	0.101048	0.15649	0.126149	0.0740139	0.10646	0.118884	0.895491
XLOC_002014	ntr	2L	0	4	0	4	3	3	0	0.0399252	0	0.0347393	0.0320045	0.0262887	0.0133084	0.0310109	0.429153
XLOC_002015	AGAP005788	2L	17	19	28	17	8	15	0.27245	0.288233	0.381841	0.224395	0.129713	0.199775	0.314175	0.184628	1.70167
XLOC_002016	AGAP005789	2L	75	163	273	187	620	107	0.180493	0.371312	0.559049	0.370653	1.50955	0.213991	0.370285	0.698063	0.530446
XLOC_002019	AGAP005794	2L	15	79	154	47	150	57	0.0205609	0.102501	0.179622	0.0530609	0.208016	0.064929	0.100895	0.108669	0.928461
XLOC_002020	AGAP005795	2L	1485	1828	1268	1213	1211	1592	4.06437	4.73581	2.95307	2.73434	3.35325	3.62095	3.91775	3.23618	1.21061
XLOC_002021	AGAP005796	2L	319	626	1009	744	1337	338	0.630894	1.1719	1.69802	1.21189	2.67517	0.555514	1.16694	1.48086	0.788015
XLOC_002022	AGAP005797	2L	1036	874	864	1172	797	1022	11.2724	9.00162	7.99942	10.5029	8.77346	9.24104	9.42448	9.50581	0.991444
XLOC_002023	AGAP005800	2L	3442	3595	1913	3344	2462	2070	20.5747	20.3411	9.73029	16.4633	14.889	10.2827	16.882	13.8783	1.21643
XLOC_002024	AGAP005802	2L	331386	243889	273378	336113	158261	337038	4045.27	2818.11	2839.65	3379.29	1954.53	3419.05	3234.35	2917.62	1.10855
XLOC_002025	AGAP005803	2L	562	1123	1947	1195	2016	1024	0.612948	1.15936	1.80693	1.07345	2.2245	0.928111	1.19308	1.40869	0.846944
XLOC_002027	AGAP005805	2L	2	0	0	0	0	0	0.0170089	0	0	0	0	0	0.00566964	0
XLOC_002028	AGAP005809	2L	286	1542	2223	654	2923	1673	0.622987	3.17943	4.12041	1.17332	6.44165	3.02846	2.64094	3.54781	0.744386
XLOC_002029	AGAP005812	2L	1	2	0	0	0	0	0.00201574	0.00381607	0	0	0	0	0.00194394	0
XLOC_002030	AGAP005815	2L	320	534	959	643	984	560	0.540421	0.853641	1.37812	0.894373	1.68125	0.785928	0.924061	1.12052	0.824674
XLOC_002031	AGAP005816	2L	4	6	10	7	9	6	0.0100817	0.0143146	0.0214468	0.0145311	0.0229495	0.0125672	0.0152811	0.0166826	0.915986
XLOC_002032	AGAP005817	2L	433	489	494	495	522	521	0.701288	0.749668	0.680805	0.660297	0.855331	0.701227	0.710587	0.738952	0.961615
XLOC_002036	AGAP005823	2L	3	13	4	2	18	1	0.00511116	0.020965	0.0057989	0.00280643	0.031026	0.00141583	0.010625	0.0117494	0.9043
XLOC_002037	AGAP005828	2L	212	247	264	232	283	224	0.497957	0.549167	0.527651	0.448817	0.672508	0.437236	0.524925	0.51952	1.0104
XLOC_002038	AGAP005830	2L	543	998	1346	857	1577	728	0.8215	1.42919	1.73277	1.06786	2.41376	0.915276	1.32782	1.46563	0.90597
XLOC_002039	ntr	2L	0	2	0	0	0	0	0	0.0194393	0	0	0	0	0.00647977	0
XLOC_002040	AGAP005831	2L	285	462	670	649	1039	350	0.674059	1.0343	1.34839	1.26422	2.48613	0.687914	1.01892	1.47942	0.688726
XLOC_002041	AGAP005833	2L	7	8	11	20	41	18	0.00839193	0.00907832	0.0112213	0.0197478	0.0497282	0.0179328	0.00956385	0.0291363	0.328245
XLOC_002042	AGAP005834	2L	1004	2050	3142	947	2179	2807	4.5558	8.80514	12.1318	3.53921	10.0033	10.5849	8.49757	8.04246	1.05659
XLOC_002043	AGAP005835	2L	0	0	2	0	0	0	0	0	0.0131391	0	0	0	0.00437971	0
XLOC_002044	AGAP005836	2L	0	1	0	0	0	0	0	0.00734638	0	0	0	0	0.00244879	0
XLOC_002045	AGAP005837	2L	62	122	197	118	366	129	0.429836	0.800614	1.16216	0.673782	2.56713	0.743214	0.797536	1.32804	0.600535
XLOC_002046	AGAP005838	2L	19691	25135	19650	19250	18603	34966	324.56	392.155	275.599	261.327	310.217	478.945	330.771	350.163	0.944621
XLOC_002047	AGAP005839	2L	56	261	476	113	984	233	0.0817502	0.360656	0.591283	0.135864	1.45329	0.282663	0.344563	0.623938	0.552239
XLOC_002050	AGAP005845	2L	1371	4414	11786	6952	16802	2974	4.83809	14.7442	35.3908	20.2056	59.9864	8.72149	18.3244	29.6378	0.618276
XLOC_002052	AGAP005848	2L	2382	786	912	2438	877	1289	10.1127	3.15863	3.29463	8.52479	3.76685	4.54768	5.52198	5.61311	0.983764
XLOC_002053	AGAP005849	2L	1054	1263	1555	1739	1639	1119	2.24343	2.54465	2.81637	3.04858	3.52945	1.97932	2.53482	2.85245	0.888646
XLOC_002054	AGAP005850	2L	2	8	21	4	5	0	0.0128925	0.0488147	0.11519	0.0212371	0.0326087	0	0.0589657	0.0179486	3.28526
XLOC_002057	AGAP005856	2L	16244	18161	15070	23986	16148	11034	58.0928	61.4781	45.8595	70.6501	58.4256	32.7925	55.1435	53.9561	1.02201
XLOC_002059	AGAP005859	2L	2793	4062	6497	3692	3341	10135	55.3529	76.2011	109.564	60.2639	66.9886	166.919	80.3728	98.0572	0.819653
XLOC_002060	AGAP005860	2L	33471	36169	26719	37644	24941	31779	208.01	212.767	141.294	192.681	156.814	164.123	187.357	171.206	1.09434
XLOC_002061	AGAP005863	2L	89	198	338	128	366	97	0.0642057	0.135207	0.207485	0.0760535	0.267128	0.0581524	0.135633	0.133778	1.01386
XLOC_002062	AGAP005867	2L	0	0	0	1	0	0	0	0	0	0.150259	0	0	0	0.0500865	0
XLOC_002063	AGAP005868	2L	1	4	0	0	0	0	0.182438	0.690761	0	0	0	0	0.291066	0
XLOC_002064	AGAP005870	2L	175	486	1036	438	1483	460	0.510995	1.34328	2.5741	1.05336	4.38102	1.11622	1.47613	2.18353	0.676026
XLOC_002065	AGAP005874	2L	120	216	258	214	210	126	0.595217	1.01414	1.08893	0.874247	1.05383	0.519371	0.899432	0.815814	1.1025
XLOC_002066	AGAP005875	2L	0	0	2	0	0	0	0	0	0.31048	0	0	0	0.103493	0
XLOC_002067	ntr	2L	0	0	0	0	0	1	0	0	0	0	0	0.043573	0	0.0145243	0
XLOC_002069	AGAP005878	2L	1994	2810	2915	2855	2902	2743	4.13968	5.52205	5.14953	4.88173	6.09529	4.73239	4.93709	5.23647	0.942827
XLOC_002070	ntr	2L	0	4	2	0	0	1	0	0.120925	0.0543526	0	0	0.0265409	0.0584257	0.00884696	6.60404
XLOC_002071	ntr	2L	0	4	3	5	0	0	0	0.0303585	0.0204681	0.0330191	0	0	0.0169422	0.0110064	1.53931
XLOC_002072	AGAP005881	2L	990	1512	1516	1848	2248	913	1.52743	2.20816	1.99028	2.34831	3.50896	1.17061	1.90862	2.34263	0.814738
XLOC_002073	AGAP005882	2L	3	7	10	0	13	10	0.0047322	0.0104518	0.0134224	0	0.0207463	0.0131085	0.00953546	0.0112849	0.844972
XLOC_002074	AGAP005885	2L	0	0	1	1	1	1	0	0	0.0191751	0.01856	0.0227985	0.0187268	0.00639171	0.0200284	0.319132
XLOC_002075	AGAP005886	2L	0	0	0	0	3	3	0	0	0	0	0.00672911	0.00552733	0	0.00408548	0
XLOC_002076	AGAP005890	2L	52	24	44	34	27	55	0.742267	0.32428	0.534438	0.399725	0.38992	0.652428	0.533662	0.480691	1.1102
XLOC_002078	AGAP005892	2L	319	1211	1760	577	3463	891	0.358609	1.28862	1.68357	0.534235	3.93856	0.832378	1.11027	1.76839	0.62784
XLOC_002080	AGAP005896	2L	217	288	357	279	339	277	1.28331	1.61218	1.79649	1.35894	2.02827	1.36133	1.56399	1.58285	0.988091
XLOC_002081	AGAP005899	2L	0	5	24	4	25	6	0	0.00660504	0.0285005	0.00459769	0.0352979	0.00695853	0.0117018	0.015618	0.749252
XLOC_002084	ntr	2L	0	0	1	0	0	0	0	0	0.0114934	0	0	0	0.00383114	0
XLOC_002085	AGAP005903	2L	41	37	40	108	86	70	0.161502	0.137958	0.134073	0.350383	0.342726	0.229142	0.144511	0.307417	0.470081
XLOC_002086	AGAP005906	2L	2213	2223	2034	2475	1684	2157	2.17046	2.06377	1.6975	1.99927	1.67097	1.75806	1.97724	1.80943	1.09274
XLOC_002087	AGAP005907	2L	13	31	12	2	12	12	0.10436	0.235562	0.0819711	0.0132236	0.0974605	0.0800546	0.140631	0.0635795	2.21189
XLOC_002088	AGAP005911	2L	167	705	1125	388	1981	633	0.273871	1.09439	1.56989	0.524067	3.28677	0.862672	0.979382	1.55783	0.628681
XLOC_002089	AGAP005912	2L	5	39	117	38	204	32	0.00548381	0.0404883	0.109191	0.0343259	0.226359	0.0291659	0.0517209	0.096617	0.535319
XLOC_002090	AGAP005913	2L	1339	1901	1821	2306	1999	1446	9.14033	12.2833	10.5774	12.9648	13.8054	8.20281	10.667	11.6577	0.91502
XLOC_002092	AGAP005922	2L	106	113	151	118	83	167	0.223018	0.225043	0.270333	0.204476	0.176672	0.291987	0.239465	0.224379	1.06724
XLOC_002093	AGAP005924	2L	97	339	996	311	1886	235	0.0914645	0.302575	0.799149	0.241528	1.79919	0.184146	0.397729	0.741622	0.536296
XLOC_002094	AGAP005926	2L	540	928	944	1134	1157	594	0.701562	1.14123	1.04359	1.21342	1.52076	0.641315	0.962128	1.12517	0.855099
XLOC_002095	AGAP005929	2L	1193	1606	2255	14880	17342	19135	4.78133	6.09264	7.69028	49.1176	70.3174	63.7308	6.18809	61.0553	0.101352
XLOC_002096	AGAP005930	2L	94	56	92	114	91	87	0.404358	0.228022	0.336754	0.403895	0.396036	0.311007	0.323045	0.370312	0.872357
XLOC_002097	AGAP005932	2L	0	0	0	1	0	0	0	0	0	0.0023259	0	0	0	0.000775299	0
XLOC_002098	AGAP005933	2L	645	1396	2566	1508	1959	1267	4.25463	8.71645	14.4028	8.19275	13.0735	6.94531	9.12462	9.40385	0.970307
XLOC_002100	AGAP005938	2L	64	123	184	171	155	132	0.370105	0.673289	0.90542	0.814454	0.906842	0.634354	0.649605	0.785217	0.827294
XLOC_002101	AGAP005939	2L	85	198	217	224	271	102	0.308623	0.680497	0.670435	0.669859	0.995483	0.307767	0.553185	0.657703	0.841086
XLOC_002102	AGAP005941	2L	351	269	225	344	223	395	4.06842	2.95136	2.21916	3.284	2.61504	3.80477	3.07965	3.2346	0.952094
XLOC_002103	AGAP005942	2L	18	11	53	31	15	39	0.186266	0.107747	0.466684	0.264209	0.157039	0.33538	0.253566	0.252209	1.00538
XLOC_002104	AGAP005944	2L	80	187	386	153	317	145	0.0528544	0.116946	0.217003	0.0832547	0.211888	0.0796108	0.128934	0.124918	1.03216
XLOC_002105	AGAP005945	2L	8235	9582	5494	9022	6822	9022	34.8391	38.3718	19.7779	31.4364	29.1992	31.719	30.9963	30.7849	1.00687
XLOC_002106	AGAP005946	2L	406	337	361	519	261	355	1.60258	1.25914	1.21252	1.68728	1.04229	1.16449	1.35808	1.29802	1.04627
XLOC_002107	AGAP005949	2L	43	108	122	52	84	89	0.131107	0.311696	0.316521	0.130583	0.259114	0.225506	0.253108	0.205068	1.23427
XLOC_002108	ntr	2L	5	10	5	3	2	2	0.138153	0.261543	0.117557	0.0682714	0.0559084	0.0459234	0.172418	0.0567011	3.04082
XLOC_002109	AGAP005951	2L	101	193	359	470	792	46	0.42975	0.777327	1.2998	1.64709	3.40937	0.162654	0.835625	1.73971	0.480325
XLOC_002110	AGAP005956	2L	64	85	114	81	123	136	0.0681717	0.0857029	0.103328	0.0710617	0.132552	0.120386	0.0857341	0.108	0.793836
XLOC_002111	AGAP005958	2L	10	14	7	16	6	20	0.0580052	0.0768682	0.0345503	0.0764386	0.0352106	0.0964072	0.0564746	0.0693521	0.814316
XLOC_002112	AGAP005960	2L	254994	191407	208485	270427	144486	250097	3396.01	2412.95	2362.66	2966.3	1946.79	2767.96	2723.87	2560.35	1.06387
XLOC_002113	AGAP005962	2L	1537	2511	3040	2295	3023	1953	4.01446	6.20801	6.75639	4.93699	7.98816	4.23905	5.65962	5.7214	0.989202
XLOC_002114	AGAP005963	2L	8888	8759	6600	10502	6973	5981	16.3337	15.2366	10.3208	15.8956	12.9645	9.13412	13.9637	12.6648	1.10256
XLOC_002115	AGAP005964	2L	514	1509	2816	1548	4703	889	0.442956	1.23095	2.06499	1.09874	4.10042	0.636667	1.2463	1.94527	0.64068
XLOC_002116	AGAP005966	2L	9	17	6	5	8	10	0.0205454	0.0367344	0.011655	0.00940087	0.0184764	0.0189708	0.0229783	0.015616	1.47145
XLOC_002117	AGAP005970	2L	0	1	0	0	0	0	0	0.0356113	0	0	0	0	0.0118704	0
XLOC_002118	AGAP005971	2L	2697	4800	4348	5020	6407	3230	9.02705	15.2075	12.3834	13.8387	21.6957	8.98421	12.206	14.8395	0.822532
XLOC_002119	AGAP005973	2L	182	223	190	238	196	194	0.821095	0.952312	0.729396	0.884352	0.894609	0.727339	0.834268	0.835433	0.998605
XLOC_002120	AGAP005975	2L	5326	3544	4158	10138	10293	9394	39.8716	25.1136	26.4871	62.5088	77.9578	58.4421	30.4908	66.3029	0.459871
XLOC_002121	AGAP028397	2L	4	31	49	19	61	23	0.00444007	0.0325719	0.0462821	0.0173704	0.0685038	0.0212163	0.0277647	0.0356968	0.777792
XLOC_002122	AGAP005978	2L	748	3126	5845	1696	7559	3115	0.728046	2.88004	4.84093	1.35959	7.44349	2.51958	2.81634	3.77422	0.746204
XLOC_002124	AGAP005983	2L	6	34	81	26	120	28	0.0183992	0.0986915	0.211359	0.0656671	0.372293	0.0713542	0.109483	0.169772	0.644886
XLOC_002125	AGAP005992	2L	889	988	924	1395	1032	917	1.34895	1.41906	1.19303	1.74338	1.58426	1.15631	1.32035	1.49465	0.88338
XLOC_002126	AGAP005993	2L	63	130	177	255	411	58	0.207784	0.405852	0.496744	0.692689	1.37142	0.158969	0.370127	0.741025	0.49948
XLOC_002127	AGAP005994	2L	9	10	14	4	3	7	0.137299	0.144403	0.181736	0.0502586	0.0463021	0.0887432	0.154479	0.061768	2.50096
XLOC_002128	AGAP005995	2L	243	204	284	327	238	321	2.67019	2.12187	2.65547	2.95944	2.64587	2.93126	2.48251	2.84552	0.872427
XLOC_002129	AGAP006001	2L	510172	459414	489733	561929	324597	595808	1645.15	1402.31	1343.8	1492.44	1058.98	1596.64	1463.75	1382.69	1.05863
XLOC_002130	AGAP005997	2L	80985	61331	65274	82261	60531	85088	3359.99	2408.61	2304.42	2810.95	2540.78	2933.69	2691	2761.81	0.974364
XLOC_002131	AGAP005998	2L	20218	19623	20176	21488	24282	26370	114.143	104.864	96.9244	99.9154	138.692	123.718	105.311	120.775	0.871956
XLOC_002133	AGAP006005	2L	10	13	10	12	5	21	0.0256017	0.0315038	0.0217849	0.0253032	0.0129507	0.0446787	0.0262968	0.0276442	0.95126
XLOC_002134	AGAP006009	2L	15717	11901	13017	16915	11226	17277	357.199	256.021	251.733	316.62	258.12	326.304	288.318	300.348	0.959946
XLOC_002135	AGAP006010	2L	72217	37479	38016	71959	30123	46719	3024.48	1485.77	1354.77	2482.12	1276.34	1625.99	1955.01	1794.81	1.08925
XLOC_002136	AGAP006012	2L	0	0	3	3	1	0	0	0	0.0721816	0.0698658	0.028607	0	0.0240605	0.0328243	0.73301
XLOC_002137	AGAP006016	2L	329	801	1354	1113	1486	799	0.641901	1.4793	2.24791	1.78852	2.93323	1.29548	1.45637	2.00574	0.7261
XLOC_002138	AGAP006017	2L	468	1480	2715	1015	5237	1474	0.519445	1.55492	2.56419	0.927867	5.88073	1.35958	1.54619	2.72272	0.567882
XLOC_002139	AGAP006018	2L	118	564	1099	331	1425	528	0.144455	0.653553	1.14481	0.333736	1.7649	0.537151	0.647607	0.878595	0.737094
XLOC_002140	AGAP006020	2L	40	37	96	77	67	43	0.196648	0.17218	0.401595	0.311779	0.333242	0.175675	0.256808	0.273565	0.938744
XLOC_002141	AGAP006022	2L	955	1550	2078	1642	2323	1178	1.3741	2.11105	2.54418	1.94587	3.38158	1.40855	2.00978	2.24534	0.895091
XLOC_002142	ntr	2L	0	5	4	0	10	2	0	0.134396	0.0966525	0	0.28729	0.0471964	0.0770163	0.111496	0.690757
XLOC_002143	AGAP006023	2L	465	974	1811	1720	2532	666	1.18774	2.35493	3.93617	3.61844	6.54314	1.41369	2.49295	3.85843	0.646104
XLOC_002144	AGAP006024	2L	2	8	25	13	12	9	0.011066	0.0418991	0.117704	0.0592423	0.0671736	0.0413826	0.0568896	0.0559328	1.01711
XLOC_002145	AGAP006025	2L	359	494	498	574	595	426	2.08784	2.71946	2.46445	2.74942	3.50086	2.05885	2.42392	2.76971	0.875151
XLOC_002146	AGAP006026	2L	3	13	10	17	27	9	0.00986518	0.0404649	0.0279815	0.0460425	0.0898261	0.0245946	0.0261039	0.0534877	0.488035
XLOC_002148	ntr	2L	4	12	14	22	10	11	0.0145831	0.0414116	0.0434315	0.0660598	0.0368845	0.0333269	0.033142	0.0454237	0.729619
XLOC_002149	AGAP006030	2L	4622	7601	7951	7006	7397	7569	9.56429	14.8883	14.0001	11.9404	15.4858	13.0159	12.8176	13.4807	0.95081
XLOC_002150	AGAP006032	2L	125	116	154	159	132	126	0.316854	0.278329	0.332167	0.331949	0.338515	0.265419	0.309117	0.311961	0.990882
XLOC_002151	AGAP006034	2L	579	684	1011	928	849	560	1.22886	1.37415	1.82584	1.62218	1.823	0.987701	1.47628	1.47763	0.99909
XLOC_002152	AGAP006039	2L	537	469	441	507	436	467	4.22931	3.49639	2.95543	3.28873	3.47405	3.0565	3.56038	3.2731	1.08777
XLOC_002154	AGAP006042	2L	119	135	173	170	121	138	0.161504	0.173429	0.199788	0.190025	0.166141	0.155643	0.178241	0.170603	1.04477
XLOC_002155	AGAP006043	2L	1335	2373	3200	2603	3630	1884	2.21303	3.72354	4.51382	3.55391	6.08791	2.59538	3.48347	4.07907	0.853986
XLOC_002156	AGAP006045	2L	1588	4562	7882	3249	7007	5921	2.69964	7.34112	11.4019	4.54915	12.0515	8.36494	7.14757	8.32188	0.858889
XLOC_002157	AGAP006049	2L	4491	6787	7805	7991	8856	5595	1.58327	2.26486	2.34138	2.32027	3.15867	1.63917	2.06317	2.3727	0.869544
XLOC_002158	AGAP006059	2L	22	164	296	79	471	102	0.0337203	0.237938	0.386054	0.0997291	0.730373	0.129922	0.219238	0.320008	0.6851
XLOC_002159	ntr	2L	0	2	12	1	5	2	0	0.0414684	0.223668	0.018041	0.110805	0.0364064	0.0883788	0.0550842	1.60443
XLOC_002160	AGAP006060	2L	179	1499	1609	182	994	1407	6.20812	49.2109	47.4844	5.19882	34.8778	40.5522	34.3011	26.8763	1.27626
XLOC_002164	AGAP006069	2L	54	103	124	92	178	58	0.158094	0.285438	0.30891	0.221838	0.527227	0.141112	0.250814	0.296726	0.845272
XLOC_002165	AGAP006072	2L	0	0	2	2	0	2	0	0	0.00415872	0.0040253	0	0.00406149	0.00138624	0.00269559	0.514261
XLOC_002166	AGAP006074	2L	0	0	0	0	1	0	0	0	0	0	0.0156491	0	0	0.00521638	0
XLOC_002167	AGAP006082	2L	204	193	242	372	264	153	1.21615	1.08909	1.2276	1.82652	1.59226	0.757983	1.17761	1.39225	0.845832
XLOC_002168	AGAP006083	2L	116	482	988	373	1553	308	0.177207	0.696981	1.2843	0.469306	2.40021	0.391008	0.719495	1.08684	0.662007
XLOC_002170	AGAP006087	2L	2	2	2	0	0	0	0.0111681	0.0105714	0.00950315	0	0	0	0.0104142	0
XLOC_002171	AGAP006088	2L	65	70	86	139	55	54	0.316863	0.323004	0.356733	0.558083	0.271254	0.218758	0.3322	0.349365	0.950868
XLOC_002172	AGAP006090	2L	244	793	886	837	1922	350	1.99606	6.14058	6.16745	5.63943	15.9072	2.37939	4.76803	7.97533	0.597847
XLOC_002173	AGAP006093	2L	0	2	6	2	4	1	0	0.00346044	0.00933229	0.00301096	0.00739715	0.00151902	0.00426424	0.00397571	1.07257
XLOC_002174	AGAP006095	2L	770	1286	339	1177	725	465	15.0585	23.8059	5.64129	18.9581	14.3445	7.55714	14.8352	13.6199	1.08923
XLOC_002175	AGAP006096	2L	34686	37610	34658	47896	33509	33187	274.153	281.381	233.093	311.791	267.951	217.981	262.876	265.908	0.988596
XLOC_002176	AGAP006097	2L	3653	4216	5301	4500	4043	4503	12.6136	13.7798	15.5752	12.7976	14.1237	12.9212	13.9895	13.2808	1.05336
XLOC_002177	ntr	2L	33	9	35	11	24	15	0.400632	0.103425	0.361566	0.109989	0.29478	0.151334	0.288541	0.185368	1.55659
XLOC_002178	AGAP006100	2L	848	662	724	911	593	732	3.10265	2.2927	2.25405	2.74525	2.19506	2.22567	2.5498	2.38866	1.06746
XLOC_002179	AGAP006105	2L	0	0	0	0	1	0	0	0	0	0	0.00529635	0	0	0.00176545	0
XLOC_002181	AGAP006116	2L	170	236	427	310	293	299	0.204744	0.269046	0.4376	0.307503	0.357014	0.299258	0.303797	0.321258	0.945646
XLOC_002182	AGAP006118	2L	26	42	28	49	65	23	0.0573481	0.0876893	0.0525522	0.0890159	0.145049	0.0421586	0.0658632	0.0920744	0.715326
XLOC_002183	ntr	2L	0	19	42	0	0	2	0	0.174451	0.346661	0	0	0.0161217	0.173704	0.0053739	32.3236
XLOC_002184	AGAP006119	2L	2084	2788	2089	3083	2688	2000	17.1325	21.6954	14.6133	20.8748	22.3567	13.6636	17.8138	18.9651	0.939294
XLOC_002185	AGAP006120	2L	216	383	435	535	593	238	0.720071	1.20857	1.23395	1.46893	2.00001	0.659343	1.0542	1.37609	0.76608
XLOC_002186	AGAP006121	2L	3626	3080	3460	3558	2125	3472	22.8218	18.3496	18.5305	18.444	13.5312	18.16	19.9006	16.7117	1.19082
XLOC_002187	AGAP006127	2L	727	1332	1584	984	1221	1169	2.84686	4.93728	5.27806	3.17361	4.8373	3.80416	4.35407	3.93836	1.10556
XLOC_002188	AGAP006129	2L	2	5	16	4	8	10	0.00844782	0.0199911	0.0575072	0.0139156	0.0341869	0.0351016	0.0286487	0.0277347	1.03295
XLOC_002189	AGAP006130	2L	2	3	2	0	0	2	0.0028029	0.00397971	0.00238504	0	0	0.00232927	0.00305588	0.000776425	3.93584
XLOC_002190	AGAP006133	2L	1008	2114	3546	2247	6243	1542	0.604763	1.20055	1.8103	1.11033	3.78942	0.768815	1.20521	1.88952	0.637836
XLOC_002191	AGAP006136	2L	4	24	23	0	7	0	0.00892178	0.0506705	0.0436523	0	0.0157959	0	0.0344148	0.0052653	6.53615
XLOC_002192	AGAP006141	2L	1565	1682	1377	1771	1577	1481	1.9331	1.96661	1.44731	1.80171	1.97073	1.52022	1.78234	1.76422	1.01027
XLOC_002193	AGAP006143	2L	0	0	2	0	8	0	0	0	0.00194399	0	0.00924533	0	0.000647998	0.00308178	0.210268
XLOC_002194	AGAP006145	2L	2050	2201	3265	3657	3598	1997	18.3234	18.6219	24.8326	26.9217	32.5363	14.8335	20.5927	24.7639	0.831561
XLOC_002195	AGAP006147	2L	454	364	577	952	692	375	1.66567	1.26411	1.80134	2.8767	2.56858	1.14334	1.57704	2.19621	0.718073
XLOC_002196	AGAP006148	2L	1431	575	963	1575	545	1424	24.9451	9.48779	14.2843	22.6127	9.61163	20.6285	16.2391	17.6176	0.921752
XLOC_002197	AGAP006149	2L	8	1	1	5	2	1	0.118382	0.0140071	0.0125917	0.0609385	0.029942	0.0122973	0.048327	0.0343926	1.40516
XLOC_002198	AGAP006150	2L	18	12	5	18	8	11	0.700947	0.442329	0.16568	0.577312	0.315179	0.355974	0.436319	0.416155	1.04845
XLOC_002200	AGAP006158	2L	313	323	242	445	188	226	0.791443	0.77309	0.520689	0.926747	0.480937	0.474894	0.695074	0.627526	1.10764
XLOC_002201	AGAP006159	2L	1005	1237	1517	1307	1540	1336	4.37834	5.10111	5.62362	4.6897	6.78764	4.83685	5.03436	5.43806	0.925763
XLOC_002202	AGAP006162	2L	12	9	4	7	6	1	0.0731758	0.0519494	0.0207555	0.0351568	0.0370162	0.00506756	0.0486269	0.0257469	1.88865
XLOC_002205	AGAP006169	2L	6	8	24	6	24	9	0.0155614	0.0196399	0.052966	0.0128167	0.0629745	0.0193978	0.0293891	0.0317297	0.926234
XLOC_002206	AGAP006176	2L	423	601	792	1038	1046	409	0.341922	0.459847	0.544753	0.691051	0.855409	0.274741	0.448841	0.607067	0.739359
XLOC_002207	AGAP006177	2L	1305	1020	1613	977	629	1761	24.8285	18.3693	26.1133	15.3095	12.1073	27.8428	23.1037	18.4199	1.25428
XLOC_002208	ntr	2L	3	0	1	2	4	15	0.193951	0	0.0550122	0.106495	0.261629	0.805889	0.0829878	0.391338	0.212062
XLOC_002210	AGAP006178	2L	66	41	41	82	41	33	0.440816	0.259209	0.233015	0.45108	0.277046	0.183164	0.311013	0.303763	1.02387
XLOC_002211	AGAP006179	2L	124746	172302	199937	192033	158732	176991	1026.8	1342.46	1400.36	1301.85	1321.84	1210.67	1256.54	1278.12	0.983118
XLOC_002212	AGAP006180	2L	13	10	19	10	31	11	0.0808281	0.0588533	0.100522	0.0512089	0.195001	0.0568361	0.0800677	0.101015	0.792631
XLOC_002213	AGAP006183	2L	362	1783	3379	1206	2978	2221	0.644017	3.00256	5.11522	1.7671	5.36005	3.2836	2.9206	3.47025	0.841611
XLOC_002214	AGAP006185	2L	38	76	60	59	70	139	0.129632	0.245411	0.174168	0.16577	0.241592	0.394055	0.18307	0.267139	0.6853
XLOC_002215	AGAP006188	2L	5865	4039	6435	6057	5173	6401	4.42926	2.88728	4.13522	3.76744	3.9524	4.0172	3.81726	3.91235	0.975694
XLOC_002216	AGAP006189	2L	0	0	1	0	0	0	0	0	0.153142	0	0	0	0.0510473	0
XLOC_002217	AGAP006194	2L	0	0	7	2	7	29	0	0	0.112362	0.0310735	0.133594	0.454616	0.037454	0.206428	0.181439
XLOC_002218	AGAP006196	2L	23	20	44	16	27	56	0.0747471	0.0615246	0.121677	0.0428265	0.088774	0.15124	0.0859827	0.0942802	0.911991
XLOC_002219	AGAP006197	2L	0	0	6	0	0	2	0	0	0.0972747	0	0	0.0316668	0.0324249	0.0105556	3.07182
XLOC_002222	AGAP006202	2L	0	1	2	2	4	0	0	0.0222728	0.0400442	0.0387595	0.095222	0	0.0207723	0.0446605	0.465116
XLOC_002223	AGAP006203	2L	277	338	511	418	380	333	1.60955	1.85906	2.52658	2.00044	2.23389	1.60798	1.99839	1.94744	1.02616
XLOC_002224	AGAP006204	2L	3314	3332	2724	3226	2286	3808	63.5048	60.4381	44.4169	50.9148	44.3185	60.6406	56.1199	51.958	1.0801
XLOC_002225	AGAP006206	2L	21	3	9	22	19	13	0.123861	0.016749	0.0451694	0.106872	0.113377	0.0637193	0.0619264	0.0946559	0.654227
XLOC_002226	AGAP006210	2L	1894	2157	536	13128	5752	13083	18.4793	19.9209	4.44998	105.495	56.778	106.078	14.2834	89.4503	0.15968
XLOC_002227	AGAP006212	2L	34	139	200	113	247	108	0.0872974	0.337823	0.436958	0.238961	0.641615	0.230441	0.287359	0.370339	0.775937
XLOC_002228	ntr	2L	0	0	3	0	0	1	0	0	0.0543091	0	0	0.0176798	0.018103	0.00589326	3.07182
XLOC_002229	ntr	2L	2909	1499	2444	2464	1051	2972	32.0978	15.6561	22.9467	22.3923	11.7325	27.2517	23.5669	20.4588	1.15192
XLOC_002230	AGAP006214	2L	6	0	6	2	8	6	0.085099	0	0.0724122	0.023363	0.114794	0.0707192	0.0525037	0.0696253	0.75409
XLOC_002231	AGAP006218	2L	3154	2637	3609	4376	2819	2751	3.28523	2.59996	3.19873	3.75411	2.97067	2.38126	3.02797	3.03535	0.997571
XLOC_002234	AGAP006227	2L	8	5	7	6	2	2	0.0147752	0.00874108	0.0110009	0.00912684	0.00373704	0.00306963	0.0115057	0.00531117	2.16633
XLOC_002235	AGAP006232	2L	0	2	2	0	8	2	0	0.00309283	0.0027803	0	0.0132227	0.0027153	0.00195771	0.00531266	0.368499
XLOC_002236	AGAP006235	2L	682	694	746	715	528	835	1.16402	1.12121	1.08344	1.0051	0.91173	1.18434	1.12289	1.03372	1.08626
XLOC_002237	AGAP006240	2L	20	47	42	56	55	22	0.0584507	0.13002	0.104447	0.134795	0.162621	0.0534312	0.0976392	0.116949	0.834886
XLOC_002238	AGAP006243	2L	3110	5064	6114	4445	5880	5334	10.2624	15.8173	17.1672	12.0805	19.63	14.6269	14.4156	15.4458	0.933305
XLOC_002239	ntr	2L	9	34	74	36	73	76	0.0740345	0.264742	0.517977	0.243905	0.607533	0.519539	0.285585	0.456992	0.624922
XLOC_002241	AGAP006246	2L	1863	3431	4742	3464	5240	3546	11.4602	19.9781	24.8216	17.5503	32.6112	18.1273	18.7533	22.7629	0.823853
XLOC_002242	ntr	2L	44	21	38	29	22	48	0.518577	0.234278	0.381093	0.281504	0.262324	0.470126	0.377983	0.337985	1.11834
XLOC_002243	AGAP006249	2L	2507	2617	3089	3348	3203	2861	6.61677	6.53803	6.9374	7.27784	8.5527	6.27512	6.6974	7.36856	0.908916
XLOC_002244	AGAP006251	2L	15	54	95	28	108	61	0.0262165	0.0893366	0.141285	0.0403058	0.190969	0.0885985	0.0856125	0.106624	0.802936
XLOC_002245	AGAP006254	2L	8722	14822	14340	13344	13344	11458	19.7416	31.7559	27.6187	24.8758	30.5567	21.552	26.3721	25.6615	1.02769
XLOC_002246	AGAP006255	2L	0	0	0	0	1	0	0	0	0	0	0.00471941	0	0	0.00157314	0
XLOC_002247	AGAP006256	2L	56	202	366	275	856	88	0.0965197	0.329557	0.53678	0.390379	1.49265	0.126044	0.320952	0.669689	0.479255
XLOC_002248	AGAP028399	2L	1877	1854	2380	3336	2297	1635	17.7039	16.5526	19.1015	25.9153	21.919	12.8155	17.786	20.2166	0.879773
XLOC_002249	AGAP006257	2L	1587	3123	4938	3757	7361	1984	8.27551	15.4149	21.9107	16.1356	38.8338	8.5975	15.2004	21.189	0.717373
XLOC_002250	AGAP006258	2L	28611	35848	39839	40830	35074	25270	166.031	196.912	196.721	195.147	205.919	121.864	186.555	174.31	1.07025
XLOC_002251	AGAP006259	2L	18	14	12	9	8	26	0.908045	0.66852	0.515114	0.373941	0.4083	1.08999	0.697226	0.624076	1.11721
XLOC_002252	AGAP006260	2L	1331	3706	7049	4316	10519	2495	4.06472	10.713	18.3176	10.8558	32.4999	6.33193	11.0317	16.5625	0.666067
XLOC_002253	AGAP006261	2L	35	83	58	79	80	28	0.342995	0.769926	0.483654	0.637635	0.793166	0.228029	0.532192	0.552943	0.96247
XLOC_002255	ntr	2L	119	153	154	122	150	177	0.371505	0.452128	0.409097	0.313692	0.473766	0.459202	0.41091	0.415553	0.988825
XLOC_002256	AGAP006263	2L	200	1068	2025	982	2762	747	0.496292	2.50859	4.27582	2.00699	6.93403	1.54042	2.4269	3.49381	0.694628
XLOC_002257	AGAP006265	2L	10	9	25	12	29	12	0.0653804	0.0556983	0.139083	0.0646182	0.191823	0.0651991	0.0867207	0.107213	0.80886
XLOC_002258	AGAP006267	2L	88	328	662	344	1680	348	0.161408	0.569466	1.03321	0.519669	3.1175	0.530437	0.588027	1.3892	0.423284
XLOC_002259	AGAP006268	2L	6408	7307	7491	4603	4907	7515	299.444	323.21	297.866	177.158	231.988	291.834	306.84	233.66	1.31319
XLOC_002260	AGAP006269	2L	3492	3019	3126	4877	2895	2288	11.2172	9.17961	8.54448	12.9029	9.40834	6.10771	9.64709	9.47299	1.01838
XLOC_002261	AGAP006270	2L	1698	4125	5063	3415	5801	2910	2.15105	4.94638	5.45767	3.5631	7.43481	3.0635	4.18503	4.68714	0.892876
XLOC_002263	AGAP006274	2L	9	17	62	11	98	18	0.0149472	0.0267251	0.0876188	0.0150466	0.164664	0.024843	0.0430971	0.0681846	0.632064
XLOC_002264	ntr	2L	1	3	9	2	25	0	0.01068	0.0303281	0.0817903	0.0175925	0.270127	0	0.0409328	0.0959064	0.4268
XLOC_002265	AGAP006280	2L	1289	2443	2028	3517	4004	773	2.26985	4.07211	3.03878	5.10085	7.13335	1.13119	3.12692	4.45513	0.701868
XLOC_002266	AGAP013248	2L	3	2	0	0	6	0	0.00892029	0.00562911	0	0	0.0180494	0	0.0048498	0.00601648	0.806085
XLOC_002267	AGAP006283	2L	3115	3095	3868	5706	4762	3430	24.2039	22.7636	25.5742	36.5162	37.4345	22.148	24.1806	32.0329	0.754866
XLOC_002268	ntr	2L	2	0	0	0	0	0	0.0104537	0	0	0	0	0	0.00348456	0
XLOC_002306	AGAP006321	2L	0	7	2	4	3	3	0	0.126244	0.0324249	0.0627693	0.057828	0.0475002	0.0528897	0.0560325	0.943911
XLOC_002308	AGAP006324	2L	41	50	60	32	32	42	0.107424	0.124005	0.13377	0.0690549	0.084825	0.0914493	0.121733	0.0817764	1.48861
XLOC_002309	AGAP006325	2L	1078	755	993	1139	495	1038	14.5018	9.61396	11.3668	12.6198	6.73696	11.6042	11.8275	10.3203	1.14604
XLOC_002310	AGAP006331	2L	1	2	0	0	0	0	0.184972	0.350177	0	0	0	0	0.178383	0
XLOC_002312	AGAP006339	2L	224	567	1164	949	1604	170	0.363675	0.871367	1.60807	1.26899	2.63467	0.229365	0.947706	1.37767	0.687903
XLOC_002313	AGAP006342	2L	153112	136570	169779	161802	80645	191980	861.125	727.05	812.509	749.492	458.87	897.275	800.228	701.879	1.14012
XLOC_002314	AGAP006344	2L	4766	4387	5538	5961	3317	5910	66.3949	57.8496	65.6479	68.3952	46.75	68.4197	63.2975	61.1883	1.03447
XLOC_002315	ntr	2L	0	3	22	0	13	5	0	0.0160319	0.105687	0	0.0742522	0.0234581	0.0405729	0.0325701	1.24571
XLOC_002317	ntr	2L	8	33	51	23	76	24	0.0258414	0.1009	0.140179	0.0611898	0.248367	0.0644242	0.0889734	0.12466	0.713727
XLOC_002318	AGAP006346	2L	2207	4286	4259	4123	5389	2827	5.4011	9.92851	8.86901	8.31035	13.3427	5.74935	8.06621	9.13413	0.883084
XLOC_002319	AGAP006347	2L	140	312	850	247	1052	406	0.134973	0.284725	0.697309	0.196129	1.0261	0.32528	0.372336	0.515837	0.721809
XLOC_002320	AGAP006348	2L	10159	15421	22434	25004	32899	11709	86.452	124.219	162.45	175.251	283.245	82.8051	124.374	180.434	0.689304
XLOC_002321	AGAP006349	2L	0	0	0	0	0	3	0	0	0	0	0	0.0600409	0	0.0200136	0
XLOC_002322	AGAP006354	2L	1	2	1	0	0	2	0.0115608	0.0218861	0.00983725	0	0	0.0192145	0.014428	0.00640483	2.25268
XLOC_002323	AGAP006357	2L	3945	2912	2531	3958	1918	2448	12.0892	8.4468	6.59976	9.98966	5.94638	6.23409	9.04524	7.39004	1.22398
XLOC_002326	AGAP006363	2L	6	0	5	7	0	0	0.032417	0	0.0229868	0.0311491	0	0	0.0184679	0.010383	1.77867
XLOC_002327	AGAP006366	2L	29796	32738	39035	57777	37837	23702	49.8021	51.7957	55.5176	79.5372	63.9825	32.9221	52.3718	58.8139	0.890466
XLOC_002328	AGAP006367	2L	369	48	61	323	51	75	1.704	0.209815	0.239696	1.22849	0.23827	0.287818	0.717837	0.584859	1.22737
XLOC_002329	AGAP006371	2L	0	0	2	0	1	0	0	0	0.0161088	0	0.00957634	0	0.00536958	0.00319211	1.68214
XLOC_002330	AGAP006373	2L	2949	5387	7079	6591	9203	3572	5.37054	9.28628	10.9699	9.88599	16.9562	5.40589	8.54224	10.7493	0.794675
XLOC_002331	AGAP006379	2L	211	726	2231	750	2136	536	0.510555	1.66283	4.59354	1.49468	5.22898	1.0778	2.25564	2.60048	0.867393
XLOC_002332	AGAP006380	2L	354	1385	2564	1046	5523	625	0.925514	3.42753	5.70407	2.25236	14.6086	1.35791	3.35237	6.07297	0.552015
XLOC_002333	AGAP006383	2L	7	7	11	6	14	4	0.00875525	0.00828744	0.0117071	0.00618084	0.0177155	0.00415761	0.00958328	0.00935132	1.0248
XLOC_002337	AGAP006389	2L	1191	2777	6234	3941	8575	2635	12.5987	27.8061	56.1135	34.3356	91.7703	23.1636	32.1728	49.7565	0.646604
XLOC_002340	AGAP006395	2L	7	10	9	10	8	6	0.0164333	0.0222217	0.0179786	0.0193353	0.0190008	0.0117055	0.0188779	0.0166805	1.13173
XLOC_002341	AGAP006399	2L	26	23	53	36	27	48	0.099789	0.0835582	0.17309	0.113799	0.10484	0.153096	0.118812	0.123912	0.958848
XLOC_002342	AGAP006402	2L	66	237	372	200	567	149	0.0978937	0.332745	0.469506	0.244324	0.850842	0.183658	0.300048	0.426275	0.703884
XLOC_002344	AGAP006404	2L	47	17	14	30	11	18	0.530013	0.181464	0.13434	0.278635	0.125498	0.168684	0.281939	0.190939	1.47659
XLOC_002345	AGAP006405	2L	11	46	83	46	140	28	0.022876	0.0905518	0.146877	0.07879	0.294558	0.0483903	0.0867682	0.140579	0.617218
XLOC_002346	AGAP006406	2L	0	0	2	0	0	0	0	0	0.0209861	0	0	0	0.00699537	0
XLOC_002348	AGAP006413	2L	6	17	16	15	12	13	0.00792266	0.0212481	0.0179774	0.0163131	0.0160308	0.0142651	0.0157161	0.0155364	1.01157
XLOC_002349	AGAP006414	2L	0	2	0	0	0	0	0	0.0145235	0	0	0	0	0.00484116	0
XLOC_002350	AGAP006415	2L	29	38	94	47	86	43	0.071496	0.0886788	0.197197	0.095435	0.214505	0.0880978	0.119124	0.132679	0.897832
XLOC_002351	AGAP006417	2L	6991	2847	3572	17350	2590	4247	101.533	39.1389	44.1436	207.537	38.0561	51.2583	61.6053	98.9503	0.622588
XLOC_002352	AGAP006422	2L	3370	3624	3456	4141	3101	3110	24.7828	25.2267	21.6263	25.0814	23.0716	19.0061	23.8786	22.3864	1.06666
XLOC_002353	AGAP006423	2L	1479	2744	5234	4022	4370	3300	11.6759	20.505	35.1597	26.1512	34.9028	21.6496	22.4469	27.5679	0.81424
XLOC_002354	AGAP006424	2L	22682	33624	41084	58197	30290	29672	198.998	279.234	306.709	420.526	268.857	216.335	261.647	301.906	0.86665
XLOC_002355	AGAP006426	2L	16	14	28	37	38	20	0.0427115	0.0353757	0.063602	0.0813491	0.102628	0.0443678	0.0472297	0.0761148	0.620506
XLOC_002356	AGAP006427	2L	1940	2862	2898	3227	4077	1476	4.45694	6.22382	5.66528	6.10605	9.47613	2.81796	5.44868	6.13338	0.888365
XLOC_002357	AGAP006428	2L	1827	2352	1863	2631	2373	1555	5.65597	6.89219	4.90759	6.70834	7.43226	4.00047	5.81858	6.04703	0.962223
XLOC_002358	AGAP006431	2L	263	571	717	497	902	411	0.410721	0.844072	0.952792	0.639254	1.42513	0.533391	0.735862	0.865924	0.8498
XLOC_002359	AGAP006433	2L	0	0	2	0	1	0	0	0	0.020928	0	0.0124413	0	0.006976	0.0041471	1.68214
XLOC_002360	AGAP006435	2L	17	10	30	15	27	44	0.152565	0.0849487	0.229094	0.110872	0.245145	0.328148	0.155536	0.228055	0.682009
XLOC_002361	AGAP006437	2L	2	6	2	2	1	2	0.0125405	0.0356113	0.0106709	0.0103286	0.00634365	0.0104214	0.0196075	0.00903121	2.17109
XLOC_002362	AGAP006438	2L	1145	864	650	1495	625	819	8.28755	5.91952	4.00333	8.91226	4.57674	4.92626	6.07013	6.13842	0.988876
XLOC_002363	AGAP006439	2L	310	709	859	590	922	582	1.23721	2.67843	2.91718	1.93937	3.72279	1.93027	2.27761	2.53081	0.899952
XLOC_002364	AGAP006440	2L	0	2	3	0	4	0	0	0.00781791	0.0105419	0	0.0167118	0	0.00611993	0.00557061	1.09861
XLOC_002365	AGAP006441	2L	1869	2252	2494	2534	2727	2379	10.053	11.4659	11.4149	11.2259	14.8398	10.634	10.9779	12.2332	0.897388
XLOC_002366	AGAP006443	2L	22204	20698	32150	21739	15622	32963	343.453	303.051	423.159	276.95	244.471	423.716	356.554	315.046	1.13175
XLOC_002367	AGAP006445	2L	218	488	689	786	1085	160	1.18117	2.50281	3.17661	3.50756	5.9476	0.720426	2.28686	3.39186	0.674221
XLOC_002368	AGAP006448	2L	1905	4599	5837	3441	7137	3781	3.50958	8.02003	9.15035	5.22121	13.3024	5.78868	6.89332	8.10411	0.850595
XLOC_002369	AGAP006451	2L	187	293	374	380	444	192	0.329296	0.488387	0.560407	0.55113	0.791011	0.280969	0.459363	0.541037	0.849043
XLOC_002370	AGAP006454	2L	116	340	477	293	637	302	0.13167	0.365309	0.460718	0.27392	0.731517	0.284872	0.319232	0.430103	0.742224
XLOC_002371	AGAP006457	2L	12	34	59	72	68	10	0.0970345	0.260241	0.405961	0.479516	0.5563	0.0671982	0.254412	0.367672	0.691955
XLOC_002372	AGAP006458	2L	193	209	305	280	295	258	0.757998	0.776979	1.01929	0.905722	1.17216	0.842061	0.851422	0.973315	0.874766
XLOC_002373	AGAP006466	2L	1	6	2	3	6	1	0.00524743	0.0298023	0.00893027	0.0129656	0.0318532	0.00436074	0.01466	0.0163932	0.894274
XLOC_002374	AGAP006468	2L	0	0	2	6	3	0	0	0	0.00385787	0.0112023	0.0068803	0	0.00128596	0.00602754	0.213347
XLOC_002376	AGAP006470	2L	897	892	562	958	490	749	4.85619	4.5711	2.58897	4.27164	2.68383	3.36975	4.00542	3.44174	1.16378
XLOC_002377	AGAP013092	2L	45395	43451	50052	43897	36459	56978	247.47	224.216	232.18	197.095	201.083	258.128	234.622	218.769	1.07247
XLOC_002378	AGAP006475	2L	58	275	630	228	1511	199	0.0537726	0.241334	0.497005	0.174098	1.41727	0.15332	0.264037	0.581563	0.454013
XLOC_002379	AGAP006476	2L	4	0	1	3	2	0	0.729753	0	0.15524	0.450778	0.369148	0	0.294998	0.273309	1.07936
XLOC_002381	AGAP006480	2L	56	102	87	67	80	71	0.792569	1.36647	1.04775	0.780998	1.1455	0.835065	1.06893	0.92052	1.16122
XLOC_002382	AGAP006481	2L	0	0	2	0	0	0	0	0	0.0048742	0	0	0	0.00162473	0
XLOC_002383	AGAP006482	2L	6	2	6	0	0	0	0.094231	0.029732	0.0801828	0	0	0	0.0680486	0
XLOC_002384	AGAP006483	2L	25	34	63	94	48	33	0.0814656	0.104873	0.174688	0.252283	0.158245	0.0893636	0.120342	0.166631	0.722209
XLOC_002385	AGAP006486	2L	29328	12036	16368	23177	10040	20863	452.072	175.614	214.688	294.244	156.572	267.248	280.791	239.355	1.17312
XLOC_002386	AGAP006488	2L	32579	22640	33243	26818	13572	45198	190.552	125.344	165.449	129.19	80.3109	219.689	160.448	143.063	1.12152
XLOC_002387	AGAP006490	2L	174	287	482	382	670	173	0.375276	0.585916	0.884578	0.678564	1.46195	0.310071	0.615257	0.816861	0.753197
XLOC_002388	ntr	2L	115	54	41	67	22	69	3.3587	1.49286	1.01893	1.61166	0.650057	1.67469	1.95683	1.31214	1.49133
XLOC_002389	AGAP006494	2L	2	2	0	0	0	0	0.00771163	0.00729959	0	0	0	0	0.00500374	0
XLOC_002391	AGAP006496	2L	27	48	185	43	234	29	0.0559754	0.0941947	0.326356	0.0734222	0.490799	0.0499625	0.158842	0.204728	0.775869
XLOC_002392	AGAP006499	2L	8014	7237	5585	13820	8896	3807	123.388	105.471	73.17	175.249	138.571	48.71	100.676	120.843	0.833113
XLOC_002393	AGAP006500	2L	0	6	2	3	11	0	0	0.0514546	0.0154184	0.0223856	0.100825	0	0.022291	0.0410703	0.542753
XLOC_002394	AGAP006501	2L	0	0	2	0	2	2	0	0	0.0131315	0	0.0156129	0.0128245	0.00437718	0.00947913	0.46177
XLOC_002395	AGAP006503	2L	146	413	496	272	1141	202	0.321659	0.86128	0.929847	0.493557	2.54322	0.369834	0.704262	1.13554	0.620202
XLOC_002399	AGAP006508	2L	2392	5546	3055	4432	6410	4854	3.75004	8.23014	4.07543	5.7227	10.1669	6.32394	5.35187	7.40451	0.722785
XLOC_002400	AGAP006510	2L	367	961	1578	844	2037	854	0.439068	1.08828	1.60642	0.831637	2.46554	0.849055	1.04459	1.38208	0.755812
XLOC_002401	AGAP006513	2L	318	755	1643	1302	2966	325	0.463006	1.04054	2.03556	1.56134	4.36904	0.393239	1.1797	2.10787	0.559666
XLOC_002403	AGAP006520	2L	6857	10887	10239	8175	11711	9714	12.9076	19.3987	16.4005	12.6744	22.3029	15.1958	16.2356	16.7243	0.970777
XLOC_002404	AGAP006521	2L	956	1076	1253	1208	1120	1454	3.7938	4.04186	4.23112	3.94829	4.49666	4.79506	4.02226	4.41334	0.911387
XLOC_002405	AGAP006522	2L	3865	4722	4712	4376	4879	5673	56.2558	65.0572	58.3593	52.4591	71.8461	68.6188	59.8908	64.308	0.931311
XLOC_002406	AGAP006523	2L	0	0	2	2	4	2	0	0	0.0178887	0.0173148	0.042538	0.0174705	0.00596291	0.0257744	0.23135
XLOC_002407	AGAP006524	2L	6	12	14	2	6	2	0.0664239	0.125749	0.131883	0.018236	0.0672016	0.0183999	0.108019	0.0346125	3.1208
XLOC_002408	AGAP006526	2L	652	2147	4315	1786	5001	1933	1.18982	3.70868	6.70043	2.68437	9.23308	2.93143	3.86631	4.94963	0.781132
XLOC_002409	AGAP006527	2L	4	2	11	3	14	7	0.0382701	0.0181126	0.0895529	0.0236399	0.135514	0.0556558	0.0486452	0.0716031	0.679373
XLOC_002410	AGAP006529	2L	3896	3398	3084	4188	2434	3537	10.5141	8.68014	7.08196	9.30859	6.64549	7.9323	8.75872	7.96213	1.10005
XLOC_002411	AGAP006531	2L	433	525	407	605	452	477	2.31594	2.65797	1.85234	2.66514	2.44587	2.12017	2.27542	2.41039	0.944003
XLOC_002412	AGAP006534	2L	1529	3308	3905	3494	5402	2422	1.81248	3.71179	3.93889	3.41126	6.47851	2.3859	3.15439	4.09189	0.770887
XLOC_002413	ntr	2L	4	0	2	0	0	0	0.0302166	0	0.0128559	0	0	0	0.0143575	0
XLOC_002414	AGAP006542	2L	724	917	1360	1135	950	1120	3.90058	4.6764	6.23471	5.0363	5.17808	5.01442	4.93723	5.07627	0.97261
XLOC_002415	AGAP006544	2L	223	390	604	291	507	381	0.295249	0.488765	0.680469	0.317324	0.679121	0.4192	0.488161	0.471882	1.0345
XLOC_002416	AGAP006549	2L	32	94	70	59	48	69	0.263397	0.732386	0.490282	0.39998	0.399721	0.471978	0.495355	0.423893	1.16858
XLOC_002417	AGAP006550	2L	0	2	1	0	1	0	0	0.0923545	0.041511	0	0.049355	0	0.0446218	0.0164517	2.7123
XLOC_002418	AGAP006551	2L	1	8	3	4	5	5	0.0283966	0.215034	0.0724894	0.0935517	0.143645	0.117991	0.105307	0.118396	0.889446
XLOC_002419	AGAP006552	2L	5	0	1	3	7	3	0.238674	0	0.0406183	0.117946	0.338055	0.119006	0.0930973	0.191669	0.485719
XLOC_002420	AGAP006553	2L	0	0	0	0	1	3	0	0	0	0	0.028607	0.0704939	0	0.0330337	0
XLOC_002422	ntr	2L	0	0	0	2	0	0	0	0	0	0.05299	0	0	0	0.0176633	0
XLOC_002424	AGAP006558	2L	33	79	9	17	27	34	0.780628	1.76892	0.181159	0.331211	0.646173	0.668378	0.910237	0.548587	1.65924
XLOC_002429	AGAP006564	2L	0	0	1	0	0	0	0	0	0.0460671	0	0	0	0.0153557	0
XLOC_002430	AGAP006566	2L	0	1	0	0	0	2	0	0.0512455	0	0	0	0.0899801	0.0170818	0.0299934	0.56952
XLOC_002431	AGAP006567	2L	2	0	0	0	4	0	0.0381058	0	0	0	0.0771039	0	0.0127019	0.0257013	0.494214
XLOC_002432	AGAP006568	2L	30	14	18	16	6	28	1.93014	0.852606	0.985435	0.847841	0.390548	1.49706	1.25606	0.911816	1.37754
XLOC_002433	AGAP006571	2L	0	0	4	0	2	0	0	0	0.00501605	0	0.00298194	0	0.00167202	0.000993981	1.68214
XLOC_002434	AGAP006573	2L	3282	4009	4957	4990	3608	3999	22.1091	25.5635	28.4144	27.6859	24.5897	22.387	25.3623	24.8875	1.01908
XLOC_002435	AGAP006576	2L	173	153	200	71	47	49	0.282979	0.236892	0.278372	0.0956515	0.0777787	0.0666065	0.266081	0.0800122	3.3255
XLOC_002436	AGAP006579	2L	31	57	104	51	110	67	0.0333192	0.0579908	0.0951159	0.0451469	0.119613	0.0598439	0.0621419	0.0748681	0.830019
XLOC_002437	AGAP006581	2L	1	3	6	0	9	6	0.00517003	0.0146813	0.0263956	0	0.047075	0.0257784	0.0154157	0.0242845	0.634794
XLOC_002438	AGAP006582	2L	0	0	2	1	0	1	0	0	0.0295117	0.0142825	0	0.0144109	0.00983725	0.00956445	1.02852
XLOC_002439	AGAP006582	2L	0	4	1	0	0	1	0	0.0289303	0.00650173	0	0	0.00634971	0.0118107	0.00211657	5.5801
XLOC_002440	AGAP006585	2L	53	0	1	12	0	0	1.38675	0	0.0222643	0.2586	0	0	0.46967	0.0861999	5.44861
XLOC_002444	AGAP006590	2L	17	78	355	77	859	66	0.0116004	0.0503816	0.20613	0.0432755	0.593026	0.0374268	0.0893707	0.224576	0.397953
XLOC_002445	AGAP006591	2L	4	4	4	7	0	8	0.0970345	0.0918498	0.0825684	0.139859	0	0.161276	0.0904842	0.100378	0.901433
XLOC_002446	AGAP006592	2L	10	17	53	32	137	19	0.0122352	0.0196884	0.055179	0.0322468	0.169584	0.0193186	0.0290342	0.0737166	0.393862
XLOC_002448	AGAP006593	2L	523	835	1138	799	667	1009	2.30639	3.48554	4.27033	2.90205	2.97586	3.69773	3.35409	3.19188	1.05082
XLOC_002449	AGAP006594	2L	2022	2568	5813	4290	2999	4307	11.5774	13.918	28.3215	20.2308	17.3724	20.4935	17.939	19.3656	0.926333
XLOC_002450	ntr	2L	0	0	2	0	0	0	0	0	0.0948327	0	0	0	0.0316109	0
XLOC_002451	AGAP006597	2L	45	12	37	37	21	35	1.43719	0.362774	1.00552	0.973263	0.678542	0.928931	0.935163	0.860245	1.08709
XLOC_002452	AGAP006599	2L	0	0	0	0	0	1	0	0	0	0	0	0.00121089	0	0.00040363	0
XLOC_002453	AGAP006602	2L	1248	1083	939	1216	850	1178	1.27764	1.04948	0.817989	1.02531	0.880377	1.0022	1.04837	0.969294	1.08158
XLOC_002454	AGAP006606	2L	4	3	1	0	1	3	0.00681488	0.00483807	0.00144973	0	0.00172367	0.00424749	0.00436756	0.00199039	2.19433
XLOC_002455	AGAP006607	2L	20336	15240	18796	24803	13316	18321	200.173	141.997	157.432	201.081	132.608	149.866	166.534	161.185	1.03319
XLOC_002457	AGAP006614	2L	13335	11432	15029	22687	18745	10045	84.6095	68.6595	81.1416	118.558	120.328	52.965	78.1369	97.2835	0.803187
XLOC_002458	AGAP006616	2L	2	1	2	2	3	3	0.00420325	0.00198933	0.00357662	0.00346187	0.00637869	0.00523949	0.0032564	0.00502668	0.647822
XLOC_002460	AGAP006621	2L	3	6	6	9	2	9	0.00485173	0.00918498	0.00825684	0.0119879	0.00327235	0.0120957	0.00743118	0.00911865	0.814943
XLOC_002461	AGAP006623	2L	0	3	4	0	1	1	0	0.00430546	0.00516052	0	0.00153392	0.00125997	0.00315533	0.000931294	3.38811
XLOC_002462	AGAP006627	2L	226	166	233	226	147	205	2.0106	1.3979	1.76384	1.65597	1.32309	1.5156	1.72411	1.49822	1.15078
XLOC_002463	AGAP006631	2L	10	16	22	30	89	10	0.00809998	0.0122675	0.0151633	0.0200139	0.0729338	0.00673127	0.0118436	0.0332263	0.356452
XLOC_002464	AGAP006633	2L	7	42	94	43	177	29	0.00734409	0.0417101	0.083918	0.0371565	0.187875	0.0252843	0.0443241	0.0834385	0.531218
XLOC_002465	AGAP006634	2L	66	579	1555	452	3177	506	0.101277	0.841007	2.03042	0.571259	4.93221	0.645256	0.990903	2.04957	0.483468
XLOC_002466	AGAP006635	2L	588	454	503	577	341	549	4.81906	3.52203	3.50785	3.89482	2.82745	3.73913	3.94965	3.48713	1.13263
XLOC_002468	AGAP006638	2L	1447	2541	2596	1925	2473	1845	5.78539	9.61658	8.83194	6.339	10.0033	6.13018	8.07797	7.49083	1.07838
[truncated: 11,625 more rows]

## Sheet: Table S3
Table S3. Raw read counts and normalised expression values (FPKM) per gene in the Anopheles gambiaepupae datasets. Only genes with at least one read in at least one sample are shown; ntr - new transcribed regions.
RNA-seq gene id	VectorBase/GenBank gene id	chromosomal location	PUPAE_4h_M_read counts	PUPAE_10h_M_read counts	PUPAE_20h_M_read counts	PUPAE_4h_F_read counts	PUPAE_10h_F_read counts	PUPAE_20h_F_read counts	PUPAE_4h_M_normalised	PUPAE_10h_M_normalised	PUPAE_20h_M_normalised	PUPAE_4h_F_normalised	PUPAE_10h_F_normalised	PUPAE_20h_F_normalised	male_mean	female_mean	mean_M/F
XLOC_000002	ntr	2L	52	53	19	66	61	54	0.0926139	0.105564	0.0383021	0.125189	0.119059	0.116244	0.0788267	0.120164	0.655992
XLOC_000003	ntr	2L	113	50	43	56	82	66	0.109198	0.0540347	0.0470328	0.0576335	0.0868377	0.0770874	0.0700885	0.0738528	0.949029
XLOC_000004	ntr	2L	42	24	23	22	44	25	0.123794	0.0791092	0.0767314	0.0690594	0.142122	0.089062	0.0932114	0.100081	0.93136
XLOC_000005	ntr	2L	197	179	79	220	200	76	0.436805	0.443855	0.198265	0.519511	0.485971	0.203675	0.359642	0.403052	0.892295
XLOC_000007	AGAP004678	2L	3154	2579	1331	3433	3004	1941	4.0166	3.67295	1.91854	4.6561	4.19233	2.98763	3.2027	3.94535	0.811766
XLOC_000008	AGAP004679	2L	17186	12442	13654	16348	12034	14010	15.3561	12.4326	13.809	15.5568	11.7835	15.1303	13.8659	14.1569	0.979447
XLOC_000009	AGAP004680	2L	0	0	0	0	0	1	0	0	0	0	0	0.0072323	0	0.00241077	0
XLOC_000010	ntr	2L	8	100	71	78	59	142	0.00558168	0.0780264	0.0560699	0.0579589	0.0451113	0.119748	0.0465593	0.0742726	0.626871
XLOC_000011	ntr	2L	10679	8339	5545	7981	7095	3842	4.22082	3.68593	2.48064	3.35949	3.0731	1.83538	3.46246	2.75599	1.25634
XLOC_000014	AGAP004686	2L	34208	22184	12645	30746	23640	13075	29.8685	21.6617	12.4969	28.5907	22.6199	13.7985	21.3424	21.6697	0.984893
XLOC_000015	ntr	2L	40	23	37	41	30	20	0.113174	0.0727751	0.118491	0.123544	0.0930181	0.0683945	0.10148	0.0949857	1.06837
XLOC_000018	ntr	2L	30	52	52	59	41	29	0.0310796	0.0602454	0.0609753	0.0650964	0.0465475	0.0363124	0.0507668	0.0493188	1.02936
XLOC_000019	ntr	2L	191	88	100	73	64	160	0.228321	0.117642	0.135304	0.0929365	0.08384	0.231173	0.160422	0.135983	1.17972
XLOC_000020	ntr	2L	42221	35987	22278	39661	33105	22279	7.56125	7.20738	4.51583	7.56449	6.49706	4.82241	6.42816	6.29466	1.02121
XLOC_000022	AGAP004692	2L	37986	36947	18916	32411	30629	16860	17.3788	18.9035	9.79538	15.7921	15.3563	9.32302	15.3592	13.4905	1.13852
XLOC_000023	ntr	2L	141	543	1103	200	741	1093	0.0952806	0.410348	0.84364	0.143935	0.548734	0.892707	0.449756	0.528458	0.851072
XLOC_000024	ntr	2L	27	5	2	45	7	22	0.0891777	0.0184684	0.00747686	0.158291	0.0253366	0.0878251	0.0383743	0.0904842	0.4241
XLOC_000025	ntr	2L	620	430	358	433	534	289	0.575174	0.446111	0.375912	0.427805	0.542884	0.324047	0.465732	0.431579	1.07914
XLOC_000026	AGAP004695	2L	6991	5860	3198	6376	5890	2964	5.06568	4.74857	2.62285	4.92037	4.67705	2.59585	4.1457	4.06442	1.02
XLOC_000027	ntr	2L	10	12	22	3	15	10	0.0240528	0.0322785	0.0598941	0.00768488	0.039538	0.0290716	0.0387418	0.0254315	1.52338
XLOC_000029	AGAP004700	2L	20	69	149	34	94	109	0.0473528	0.182697	0.399299	0.0857324	0.243894	0.311921	0.209783	0.213849	0.980984
XLOC_000030	AGAP004701	2L	10165	12062	10704	9023	10403	8496	1.23548	1.63951	1.47256	1.16797	1.38563	1.24809	1.44918	1.26723	1.14358
XLOC_000031	ntr	2L	427	557	463	355	455	240	0.240003	0.350115	0.294555	0.212504	0.280258	0.163043	0.294891	0.218602	1.34899
XLOC_000034	AGAP004707	2L	22119	30237	29263	21490	30418	25809	3.9628	6.05818	5.93406	4.10038	5.97208	5.5887	5.31835	5.22039	1.01876
XLOC_000035	ntr	2L	116	123	16	62	145	14	0.237026	0.281067	0.0370044	0.134921	0.324686	0.0345755	0.185032	0.164728	1.12326
XLOC_000037	AGAP004711	2L	4772	4002	1299	4719	3810	1112	8.23149	7.72008	2.5362	8.6692	7.20214	2.31839	6.16259	6.06324	1.01639
XLOC_000038	AGAP004712	2L	4	3	1	6	3	0	0.0230244	0.0193115	0.00651516	0.0367816	0.0189238	0	0.0162837	0.0185685	0.876955
XLOC_000039	AGAP004714	2L	4018	4381	2791	3367	4094	2753	1.82277	2.2226	1.4331	1.62673	2.0353	1.50949	1.82616	1.72384	1.05935
XLOC_000040	AGAP004715	2L	33493	36765	20504	29569	34138	20592	36.2218	44.4649	25.0987	34.0568	40.4587	26.9165	35.2618	33.8107	1.04292
XLOC_000041	AGAP004716	2L	5	1	13	0	0	0	0.0116387	0.00260317	0.0342511	0	0	0	0.0161643	0
XLOC_000042	AGAP004717	2L	2011	4281	5137	1731	4193	3887	1.83876	4.37749	5.31642	1.68562	4.20142	4.29567	3.84422	3.39424	1.13257
XLOC_000043	AGAP004718	2L	1405	1538	2006	1153	1390	1638	1.50818	1.84629	2.43727	1.31812	1.63512	2.12517	1.93058	1.6928	1.14046
XLOC_000044	AGAP004720	2L	3341	3631	3187	2495	3177	2798	1.60211	1.94719	1.7298	1.2742	1.66952	1.62169	1.7597	1.5218	1.15633
XLOC_000045	AGAP004723	2L	6759	2994	1536	7111	3728	1921	17.4034	8.62127	4.47652	19.5	10.5193	5.97838	10.1671	11.9992	0.847311
XLOC_000046	AGAP004724	2L	1130	1039	755	535	553	472	1.44775	1.48867	1.09486	0.729996	0.776425	0.730906	1.34376	0.745776	1.80183
XLOC_000047	AGAP004725	2L	66168	42458	13944	66698	44112	17493	62.1277	44.5824	14.8191	66.6962	45.3892	19.852	40.5097	43.9791	0.921113
XLOC_000048	AGAP004726	2L	9	0	2	2	5	4	0.00760541	0	0.00191296	0.00179995	0.00463029	0.00408548	0.00317279	0.00350524	0.905156
XLOC_000049	AGAP004727	2L	54	32	115	24	15	70	0.115153	0.076313	0.277572	0.0545059	0.0350535	0.180419	0.156346	0.0899929	1.73732
XLOC_000050	AGAP004730	2L	55	51	140	27	22	78	0.0228588	0.0237043	0.065859	0.011951	0.0100201	0.0391822	0.037474	0.0203844	1.83837
XLOC_000051	AGAP004732	2L	23	20	15	24	30	34	0.0108026	0.010505	0.00797421	0.012005	0.0154411	0.0193011	0.00976061	0.0155824	0.626386
XLOC_000052	AGAP004733	2L	141	114	61	159	150	87	0.227994	0.206147	0.111643	0.273812	0.2658	0.170031	0.181928	0.236548	0.769097
XLOC_000053	AGAP004737	2L	33187	49772	5827	35119	53507	13171	9.57133	16.053	1.90216	10.7869	16.9112	4.5912	9.1755	10.7631	0.852496
XLOC_000054	AGAP004740	2L	4	2	8	9	2	1	0.00997604	0.00557821	0.0225832	0.0239052	0.00546622	0.00301441	0.0127125	0.0107953	1.1776
XLOC_000055	ntr	2L	4009	218	15	4333	236	50	2.90426	0.176613	0.0122995	3.34302	0.187357	0.0437797	1.03106	1.19138	0.865427
XLOC_000056	AGAP004744	2L	29248	22022	10696	28676	25021	9724	7.74625	6.52257	3.20637	8.08844	7.26203	3.11274	5.82506	6.1544	0.946486
XLOC_000057	AGAP004749	2L	19	12	5	5	16	6	0.00638026	0.00450643	0.00190043	0.00178816	0.00588794	0.00243523	0.00426237	0.00337044	1.26463
XLOC_000058	AGAP004751	2L	7439	4961	1772	6596	4843	1817	5.96579	4.44928	1.60847	5.63358	4.25624	1.76121	4.00785	3.88368	1.03197
XLOC_000060	AGAP004754	2L	13865	8685	7035	12152	7692	6795	4.44274	3.1122	2.55148	4.14696	2.70103	2.63163	3.36881	3.15987	1.06612
XLOC_000061	AGAP004759	2L	10	1	3	3	10	2	0.0409455	0.00457902	0.0139035	0.0130821	0.0448709	0.00989782	0.0198093	0.0226169	0.875863
XLOC_000062	ntr	2L	6	46	13	2	60	2	0.0153744	0.131817	0.0377039	0.00545792	0.168483	0.00619412	0.0616317	0.060045	1.02643
XLOC_000063	AGAP004761	2L	63748	153770	10286	69864	170332	12015	41.194	111.124	7.52334	48.0808	120.621	9.38415	53.2803	59.3619	0.89755
XLOC_000064	AGAP004762	2L	3	8	7	6	16	12	0.00140695	0.00419581	0.00371581	0.00299682	0.00822312	0.0068021	0.00310619	0.00600735	0.517065
XLOC_000066	AGAP004766	2L	38318	37975	45258	36748	38031	44147	10.1038	11.1981	13.5074	10.3197	10.9895	14.0697	11.6031	11.7929	0.983902
XLOC_000067	AGAP004769	2L	58192	47194	30827	54821	50205	29467	31.159	28.2601	18.6831	31.2621	29.4595	19.0704	26.0341	26.5973	0.978822
XLOC_000069	AGAP004772	2L	18	7	8	10	6	7	0.00458385	0.00199353	0.00230592	0.00271212	0.00167443	0.00215456	0.0029611	0.00218037	1.35807
XLOC_000070	AGAP004773	2L	744	293	115	364	380	262	2.08462	0.918098	0.364711	1.08619	1.1668	0.887277	1.12248	1.04676	1.07234
XLOC_000071	AGAP004774	2L	42424	32440	13908	45171	30005	12914	14.6726	12.5471	5.44447	16.6381	11.3722	5.39832	10.888	11.1362	0.977712
XLOC_000072	AGAP004776	2L	10311	7692	5431	9032	7177	5297	16.2671	13.5711	9.69805	15.1755	12.4082	10.1005	13.1787	12.5614	1.04915
XLOC_000073	AGAP013620	2L	17	9	3	26	7	0	0.750212	0.444165	0.149849	1.22197	0.338526	0	0.448075	0.520164	0.861411
XLOC_000074	AGAP004778	2L	9711	8365	3726	7059	7118	2449	38.8608	37.4352	16.8767	30.0844	31.215	11.8451	31.0575	24.3815	1.27382
XLOC_000076	AGAP004784	2L	22619	12886	381	22560	14525	560	31.3838	19.9948	0.598348	33.3367	22.0855	0.939126	17.3257	18.7871	0.922211
XLOC_000078	AGAP004785	2L	810	470	522	799	556	814	0.8823	0.572527	0.643574	0.926892	0.663689	1.07167	0.699467	0.887415	0.788207
XLOC_000079	AGAP004786	2L	11225	7240	5222	9442	7938	5121	22.3191	16.0989	11.7523	19.9943	17.2966	12.3069	16.7235	16.5326	1.01154
XLOC_000080	AGAP004788	2L	9873	6422	14430	8610	6411	8063	94.2047	68.5268	155.843	87.4939	67.0359	92.9873	106.191	82.5057	1.28708
XLOC_000082	AGAP004792	2L	30660	38388	17334	27333	44635	14818	11.6557	16.3203	7.45866	11.0663	18.5951	6.80861	11.8115	12.1567	0.971608
XLOC_000083	AGAP004794	2L	9459	11175	8053	10453	12048	10352	12.4968	16.5108	12.0422	14.7077	17.4432	16.5303	13.6833	16.2271	0.843237
XLOC_000084	AGAP004801	2L	35659	40472	12278	37890	38820	13108	9.43632	11.9772	3.67754	10.6785	11.2576	4.1925	8.36368	8.70953	0.96029
XLOC_000085	AGAP004804	2L	2632	1531	777	2464	1688	750	8.66615	5.63745	2.89573	8.64036	6.09076	2.98473	5.73311	5.90528	0.970844
XLOC_000086	AGAP004805	2L	26023	18446	21604	24790	20177	20387	11.2328	8.9043	10.5551	11.3962	9.54434	10.6362	10.2307	10.5256	0.971988
XLOC_000087	AGAP004807	2L	7	5	7	4	8	4	0.0108496	0.00866664	0.0122803	0.00660275	0.0135882	0.00749337	0.0105988	0.00922811	1.14854
XLOC_000088	AGAP004809	2L	3	12	8	5	14	9	0.00257207	0.0115056	0.00776334	0.00456545	0.0131537	0.00932628	0.00728035	0.00901515	0.807568
XLOC_000089	AGAP004811	2L	257	304	123	382	255	115	0.0835893	0.110575	0.0452813	0.132322	0.09089	0.0452084	0.0798153	0.0894735	0.892056
XLOC_000090	AGAP004813	2L	89	62	12756	71	422	13978	0.144944	0.11292	23.5137	0.123146	0.75315	27.5143	7.92386	9.46354	0.837304
XLOC_000091	AGAP004814	2L	24828	1381	31529	20094	2326	32864	122.687	7.63163	176.345	105.748	12.5958	196.282	102.221	104.875	0.974692
XLOC_000092	ntr	2L	43	79	77	10	0	13	0.37228	0.764884	0.754552	0.0922046	0	0.136034	0.630572	0.0760796	8.28832
XLOC_000093	AGAP004818	2L	1361	469	1024	1057	449	1069	0.558203	0.215117	0.475369	0.4617	0.201808	0.529926	0.41623	0.397812	1.0463
XLOC_000094	AGAP004820	2L	829	742	843	423	289	293	0.340623	0.34095	0.392052	0.185102	0.13013	0.145509	0.357875	0.15358	2.33022
XLOC_000095	AGAP004825	2L	2003	645	408	2363	370	95	1.61941	0.583179	0.373364	2.03465	0.32782	0.092833	0.85865	0.818434	1.04914
XLOC_000096	ntr	2L	58	21	10	26	4	6	0.253142	0.1025	0.0494007	0.120854	0.0191318	0.0316513	0.135014	0.0572123	2.35988
XLOC_000097	AGAP004827	2L	4101	6135	6149	4408	5748	5827	1.43412	2.39926	2.43386	1.64168	2.20278	2.46288	2.08908	2.10244	0.993643
XLOC_000098	AGAP004828	2L	932	979	596	427	487	253	0.56492	0.663621	0.408897	0.275645	0.323488	0.185351	0.545813	0.261494	2.08728
XLOC_000099	AGAP004831	2L	6	14	3	2	5	0	0.013239	0.0345462	0.00749244	0.00469987	0.0120902	0	0.0184259	0.00559669	3.29228
XLOC_000100	AGAP004833	2L	12458	12977	7260	11867	12451	7211	7.16706	8.34899	4.72744	7.27084	7.84974	5.01408	6.74783	6.71155	1.0054
XLOC_000101	ntr	2L	4594	5260	4027	3574	3902	3027	1.61989	2.07418	1.60721	1.34215	1.50779	1.29006	1.7671	1.38	1.2805
XLOC_000102	AGAP004839	2L	0	0	1	0	0	0	0	0	0.00122409	0	0	0	0.000408029	0
XLOC_000104	AGAP004842	2L	26	12	6	12	4	2	0.0131338	0.00677899	0.00343056	0.00645579	0.0022143	0.0012211	0.00778112	0.00329706	2.36002
XLOC_000106	AGAP004845	2L	13036	15935	7611	14294	17953	8805	16.0481	21.9381	10.6052	18.7406	24.2201	13.1012	16.1971	18.6873	0.866745
XLOC_000107	AGAP004846	2L	81784	54452	97410	80835	60149	106079	65.6041	48.8476	88.4429	69.0579	52.8749	102.848	67.6316	74.9269	0.902634
XLOC_000108	AGAP004847	2L	3614	194	169	3080	257	287	2.22324	0.133465	0.117674	2.0179	0.173256	0.213394	0.824792	0.801516	1.02904
XLOC_000110	AGAP004854	2L	122	38	13	93	47	6	0.0377191	0.0131387	0.00454927	0.0306221	0.0159242	0.00224211	0.018469	0.0162628	1.13566
XLOC_000111	AGAP004856	2L	102	47	34	71	38	26	0.0590224	0.0304145	0.0222685	0.0437548	0.0240967	0.0181842	0.0372351	0.0286786	1.29836
XLOC_000112	AGAP004862	2L	1595	1648	1482	673	825	924	0.427167	0.493584	0.449243	0.191956	0.24213	0.299097	0.456664	0.244395	1.86855
XLOC_000113	AGAP004867	2L	321	376	201	287	437	184	0.190464	0.249496	0.13499	0.18136	0.28415	0.131956	0.19165	0.199155	0.962313
XLOC_000114	AGAP004870	2L	39701	37329	20531	42705	33143	22727	22.9772	24.1607	13.4494	26.3224	21.0206	15.8979	20.1957	21.0803	0.958038
XLOC_000115	ntr	2L	14	34	48	14	37	29	0.093061	0.252747	0.361142	0.0991103	0.269526	0.232992	0.23565	0.200543	1.17506
XLOC_000116	AGAP004871	2L	5854	8976	11900	6032	9260	11505	1.69618	2.9085	3.90268	1.86137	2.94028	4.02911	2.83579	2.94359	0.963378
XLOC_000117	AGAP004876	2L	129045	126892	204943	132785	126973	250834	28.3518	31.1774	50.9646	31.0699	30.571	66.6084	36.8313	42.7498	0.861556
XLOC_000118	AGAP004879	2L	213	77	105	258	199	367	0.380855	0.153971	0.212504	0.491305	0.389935	0.79314	0.24911	0.558126	0.446332
XLOC_000119	ntr	2L	9	20	110	6	0	0	0.0139223	0.034599	0.1926	0.00988484	0	0	0.0803738	0.00329495	24.3931
XLOC_000120	AGAP004880	2L	57614	43180	19950	46283	44061	16381	58.2626	48.8327	22.835	49.8464	48.8286	20.0219	43.3101	39.5656	1.09464
XLOC_000121	AGAP004881	2L	1508	940	1934	1314	805	1987	0.938033	0.6539	1.36166	0.870489	0.548746	1.49389	0.984532	0.971041	1.01389
XLOC_000122	AGAP004883	2L	15025	7095	2218	14448	8811	6774	51.3886	27.1376	8.58638	52.6272	33.0245	28.0027	29.0375	37.8848	0.766468
XLOC_000123	ntr	2L	56	27	22	46	38	21	0.69505	0.374764	0.309063	0.608046	0.516856	0.315029	0.459626	0.479977	0.957599
XLOC_000124	AGAP004885	2L	3624	4050	1986	3459	4394	1936	0.807715	1.00947	0.501009	0.821054	1.07322	0.521529	0.77273	0.805268	0.959595
XLOC_000125	AGAP004888	2L	2058	2477	2755	262	260	139	0.501613	0.675175	0.760049	0.0680104	0.0694473	0.0409488	0.645612	0.0594688	10.8563
XLOC_000126	AGAP004892	2L	24681	21867	13760	26325	21192	12719	5.743	5.69026	3.62402	6.52372	5.40389	3.57711	5.01909	5.16824	0.971142
XLOC_000127	ntr	2L	61	77	90	10	18	16	0.216558	0.305705	0.361646	0.037809	0.0700286	0.0686544	0.294636	0.0588307	5.00821
XLOC_000128	ntr	2L	637	587	326	668	1076	439	0.510077	0.525655	0.295468	0.56967	0.944206	0.424878	0.443733	0.646251	0.686627
XLOC_000129	AGAP004897	2L	6	9	3	6	8	7	0.0460488	0.0772461	0.0260606	0.0490422	0.0672846	0.0649335	0.0497852	0.0604201	0.823984
XLOC_000130	ntr	2L	366	478	2300	1176	2497	2680	0.16827	0.245766	1.19688	0.575818	1.25807	1.48924	0.536973	1.10771	0.48476
XLOC_000131	AGAP004899	2L	137	142	153	83	134	155	0.151831	0.175993	0.191923	0.0979646	0.162743	0.207623	0.173249	0.15611	1.10979
XLOC_000132	AGAP004902	2L	9615	12097	10010	9593	10867	7455	2.01906	2.84083	2.3792	2.14539	2.50074	1.89213	2.41303	2.17942	1.10719
XLOC_000133	AGAP004904	2L	62292	70788	69841	55612	74591	84905	83.407	105.998	105.847	79.303	109.45	137.406	98.4171	108.72	0.905237
XLOC_000134	AGAP004905	2L	10832	10662	8229	10347	9333	7502	5.53777	6.09582	4.76179	5.63368	5.22885	4.63561	5.46513	5.16605	1.05789
XLOC_000135	AGAP004906	2L	10908	10691	22456	8880	10935	18660	53.5684	58.7149	124.822	46.4438	58.8492	110.759	79.0352	72.0173	1.09745
XLOC_000136	AGAP004907	2L	164	142	148	102	151	75	0.598952	0.579968	0.611796	0.396734	0.604344	0.331065	0.596905	0.444048	1.34424
XLOC_000137	AGAP004909	2L	11	6	0	0	2	8	0.00859593	0.00524347	0	0	0.00171273	0.00755603	0.00461313	0.00308959	1.49312
XLOC_000139	AGAP004912	2L	56084	39822	23606	54445	38794	23753	33.3395	26.4734	15.8832	34.469	25.2722	17.0664	25.232	25.6025	0.985529
XLOC_000140	AGAP004913	2L	10	27	18	0	14	16	0.0327902	0.099009	0.0668056	0	0.0503072	0.0634114	0.0662016	0.0379062	1.74646
XLOC_000141	AGAP004914	2L	2432	2953	4714	0	0	0	5.46876	7.42602	11.9981	0	0	0	8.29762	0
XLOC_000142	AGAP004915	2L	3723	4060	3963	3177	4124	3994	3.22589	3.93414	3.88667	2.93174	3.91592	4.18281	3.68223	3.67682	1.00147
XLOC_000143	AGAP004919	2L	217876	148886	96311	218364	162723	104855	542.533	414.608	271.45	579.094	444.042	315.58	409.53	446.239	0.917738
XLOC_000144	AGAP028352	2L	111	103	37	120	101	53	4.4086	4.5749	1.66332	5.07586	4.396	2.54423	3.54894	4.00537	0.886047
XLOC_000146	ntr	2L	11	2	8	13	8	42	0.0573909	0.0116694	0.0472429	0.0722345	0.0457403	0.264852	0.0387677	0.127609	0.303801
XLOC_000148	AGAP004929	2L	11674	6305	2676	10524	6914	2498	40.7164	24.5924	10.5641	39.0914	26.4263	10.5304	25.291	25.3494	0.997695
XLOC_000149	AGAP004930	2L	4825	3270	788	4785	3389	763	2.6915	2.03992	0.497531	2.8427	2.0717	0.514429	1.74298	1.80961	0.963182
XLOC_000150	ntr	2L	1587	1363	803	1695	1281	715	1.27303	1.22272	0.72908	1.44805	1.12608	0.693222	1.07494	1.08912	0.986985
XLOC_000151	AGAP004931	2L	5005	4667	1572	4721	4829	1326	7.93154	8.271	2.8197	7.9678	8.38627	2.5398	6.34075	6.29796	1.00679
XLOC_000152	AGAP004932	2L	21167	36626	12803	22491	42156	13922	8.51011	16.4677	5.82618	9.6302	18.5735	6.7652	10.268	11.6563	0.880896
XLOC_000153	AGAP004936	2L	0	6	0	8	3	0	0	0.00186038	0	0.00236224	0.000911513	0	0.000620126	0.00109125	0.568271
XLOC_000154	AGAP004940	2L	11399	18289	17417	11229	16436	18163	4.44676	7.97872	7.69036	4.66518	7.02637	8.56382	6.70528	6.75179	0.993111
XLOC_000155	ntr	2L	886	1112	567	901	1124	549	1.71446	2.40639	1.24186	1.85682	2.38352	1.28402	1.78757	1.84145	0.97074
XLOC_000156	ntr	2L	1637	1283	501	1525	1376	488	2.48275	2.17609	0.860039	2.46323	2.28697	0.894555	1.83963	1.88158	0.977701
XLOC_000157	AGAP004943	2L	5347	7381	7851	4664	6994	6577	1.61681	2.49591	2.68701	1.50196	2.31756	2.40369	2.26658	2.0744	1.09264
XLOC_000158	AGAP004947	2L	2134	2006	2370	1054	1491	1279	1.3358	1.40425	1.67916	0.702648	1.02278	0.967654	1.47307	0.897694	1.64095
XLOC_000159	AGAP004950	2L	14458	18735	14340	12620	18472	15878	2.77557	4.0222	3.11594	2.5802	3.88612	3.6842	3.30457	3.38351	0.976671
XLOC_000162	AGAP004957	2L	593	236	117	933	305	141	0.703577	0.313138	0.157123	1.17893	0.396566	0.202199	0.39128	0.592567	0.660313
XLOC_000163	AGAP004959	2L	3267	1689	1379	2744	1794	1359	3.81214	2.20403	1.8213	3.41001	2.29404	1.91665	2.61249	2.54023	1.02844
XLOC_000164	AGAP004961	2L	1280	5101	1548	1141	5930	1030	0.685956	3.05709	0.938975	0.651213	3.48257	0.667155	1.56067	1.60031	0.975231
XLOC_000165	AGAP004963	2L	1761	552	417	1919	412	54	2.64306	0.926516	0.708402	3.06742	0.677645	0.0979589	1.42599	1.28101	1.11318
XLOC_000166	ntr	2L	34528	20112	6484	27972	17642	6520	41.0124	26.7157	8.71733	35.3849	22.9641	9.36041	25.4818	22.5698	1.12902
XLOC_000167	AGAP004965	2L	167	58	31	129	62	37	0.366704	0.142428	0.0770473	0.301675	0.149193	0.0981984	0.195393	0.183022	1.06759
XLOC_000168	AGAP028425	2L	12506	17645	5166	12014	14735	4854	8.94758	14.1181	4.18348	9.15431	11.553	4.1975	9.08304	8.30161	1.09413
XLOC_000169	AGAP004969	2L	68	116	111	89	88	79	0.0652359	0.124452	0.12053	0.0909323	0.0925164	0.0916026	0.103406	0.0916838	1.12786
XLOC_000170	AGAP004970	2L	2625	2979	3588	2116	2847	2915	1.67381	2.12429	2.58956	1.43696	1.9894	2.24656	2.12922	1.89097	1.12599
XLOC_000171	AGAP004971	2L	18	3	19	0	12	11	0.0505682	0.00942526	0.0604165	0	0.0369441	0.0373509	0.0401366	0.024765	1.6207
XLOC_000172	AGAP004973	2L	42	25	46	84	65	71	0.094511	0.0629129	0.117162	0.201309	0.160289	0.193106	0.0915287	0.184901	0.495014
XLOC_000173	AGAP004974	2L	0	4	14	0	8	0	0	0.0127018	0.0449948	0	0.0248935	0	0.0192322	0.00829784	2.31774
XLOC_000174	AGAP004984	2L	1667	1068	751	1382	1137	705	4.63807	3.32307	2.36504	4.09506	3.46673	2.3708	3.44206	3.31086	1.03963
XLOC_000175	AGAP004986	2L	6	2	1	2	3	0	0.0285393	0.0106387	0.00538379	0.0101315	0.0156376	0	0.0148539	0.0085897	1.72927
XLOC_000177	AGAP004988	2L	793	24	13697	1736	33	6337	2.60564	0.08819	50.9405	6.07494	0.118827	25.1668	17.8781	10.4535	1.71025
XLOC_000178	AGAP004990	2L	2	0	4	2	3	0	0.00215634	0	0.0048814	0.00229651	0.0035446	0	0.00234591	0.00194704	1.20486
XLOC_000179	AGAP004992	2L	22	31	12	17	26	5	0.0485769	0.0765483	0.0299906	0.0399767	0.0629128	0.0133438	0.0517053	0.0387444	1.33452
XLOC_000180	AGAP004993	2L	94766	91146	48205	113570	89814	61587	25.5175	27.4467	14.6918	32.5687	26.5026	20.0437	22.552	26.3717	0.85516
XLOC_000181	AGAP004997	2L	22	153	37	6	89	14	0.0347599	0.270342	0.0661689	0.0100962	0.154101	0.0267354	0.123757	0.063644	1.94452
XLOC_000183	AGAP005000	2L	1	0	0	1	0	0	0.00371622	0	0	0.00395779	0	0	0.00123874	0.00131926	0.938964
XLOC_000184	AGAP005005	2L	54981	39462	41500	51783	40310	38518	15.1251	12.1404	12.922	15.1713	12.1523	12.8072	13.3958	13.3769	1.00141
XLOC_000185	AGAP005006	2L	14630	9425	7159	14383	8704	6475	13.0759	9.42055	7.24231	13.6908	8.52522	6.99474	9.91293	9.73691	1.01808
XLOC_000187	AGAP005010	2L	38539	29478	13408	39638	28372	9677	15.8947	13.5962	6.2591	17.4106	12.8233	4.82387	11.9167	11.6859	1.01974
XLOC_000188	AGAP005011	2L	10230	6955	4937	11243	8585	5832	6.13408	4.66378	3.35068	7.17971	5.64121	4.22664	4.71618	5.68252	0.829945
XLOC_000189	AGAP005012	2L	1927	5859	1763	1934	6068	2135	3.46116	11.7687	3.58417	3.69954	11.9438	4.63491	6.27136	6.75943	0.927795
XLOC_000190	AGAP005014	2L	8005	5592	3436	7055	4579	3204	4.83368	3.77616	2.34837	4.53696	3.03002	2.33837	3.65274	3.30178	1.10629
XLOC_000191	AGAP028296	2L	6	2	7	4	2	3	0.214205	0.0798499	0.282861	0.152086	0.0782467	0.12945	0.192305	0.119928	1.60351
XLOC_000194	AGAP005022	2L	1347	895	504	1197	928	475	1.5177	1.12774	0.642755	1.43636	1.14584	0.646868	1.09607	1.07636	1.01831
XLOC_000195	AGAP005024	2L	263	312	211	163	162	174	0.959413	1.27283	0.871222	0.633269	0.647624	0.767189	1.03449	0.682694	1.5153
XLOC_000196	ntr	2L	78	40	46	42	19	26	0.284214	0.162996	0.189717	0.162986	0.0758688	0.114506	0.212309	0.117787	1.80248
XLOC_000197	ntr	2L	23	12	34	22	20	31	0.0898887	0.0524476	0.150402	0.0915695	0.0856575	0.146434	0.0975793	0.107887	0.904458
XLOC_000198	AGAP005026	2L	605	677	473	519	532	702	1.17572	1.47131	1.04042	1.07416	1.13297	1.64889	1.22915	1.28534	0.956286
XLOC_000199	AGAP005028	2L	0	2	3	1	0	0	0	0.0204214	0.0310032	0.00972388	0	0	0.0171415	0.00324129	5.28849
XLOC_000200	AGAP005029	2L	30929	32297	13940	28579	31965	14677	33.5631	39.1946	17.1221	33.0289	38.0128	19.2503	29.9599	30.0973	0.995434
XLOC_000203	AGAP005042	2L	26742	27233	21374	25405	25159	22148	13.3014	15.1483	12.0333	13.4578	13.7137	13.315	13.4943	13.4955	0.999916
XLOC_000204	AGAP005045	2L	0	3	0	0	0	0	0	0.00254111	0	0	0	0	0.000847038	0
XLOC_000205	AGAP005046	2L	227676	176832	106131	215797	203646	112037	1049.94	911.961	553.971	1059.85	1029.16	624.473	838.625	904.494	0.927176
XLOC_000206	AGAP028210	2L	1910	3058	6	1921	2581	14	24.6698	44.171	0.0877163	26.4247	36.5325	0.218557	22.9762	21.0586	1.09106
XLOC_000207	AGAP005048	2L	18	10	15	19	8	9	0.0185209	0.0115069	0.0174694	0.0208207	0.00902067	0.0111927	0.0158324	0.013678	1.15751
XLOC_000208	AGAP005050	2L	1771	1372	1693	938	433	330	1.24992	1.08289	1.35243	0.705044	0.334895	0.281501	1.22841	0.44048	2.7888
XLOC_000209	AGAP005055	2L	21396	20353	24970	19004	22466	22203	7.51443	7.9939	9.92609	7.10819	8.64664	9.42493	8.47814	8.39325	1.01011
XLOC_000210	AGAP005057	2L	19853	36276	44373	16303	37129	50317	6.74151	13.7758	17.0548	5.89589	13.8167	20.6514	12.524	13.4546	0.930834
XLOC_000211	ntr	2L	29	21	4	102	133	235	0.0302408	0.0244896	0.00472119	0.113278	0.151987	0.296187	0.0198172	0.187151	0.105889
XLOC_000212	AGAP005058	2L	10909	8939	2057	9624	8185	1736	4.09861	3.75584	0.874747	3.85086	3.36999	0.788324	2.90973	2.66972	1.0899
XLOC_000213	AGAP005061	2L	293690	202261	109349	284654	230930	134988	834.671	642.843	351.753	861.577	719.225	463.687	609.755	681.496	0.894731
XLOC_000214	AGAP005062	2L	134	163	141	155	237	120	0.03337	0.0453947	0.0397436	0.0411087	0.0646782	0.036119	0.0395028	0.047302	0.835119
XLOC_000215	AGAP005064	2L	9221	8020	19784	8699	12658	22599	10.5504	10.262	25.6214	10.6002	15.8714	31.2525	15.4779	19.2413	0.804411
XLOC_000216	AGAP005065	2L	3502	1223	61	6068	2962	127	13.06	5.1006	0.257487	24.1004	12.1052	0.572447	6.13937	12.2594	0.500791
XLOC_000217	AGAP005066	2L	94	38	80	127	0	0	0.34851	0.157557	0.335717	0.501466	0	0	0.280595	0.167155	1.67865
XLOC_000218	AGAP005069	2L	3410	3983	2668	3295	3854	2660	1.67514	2.18814	1.48347	1.72387	2.07476	1.57937	1.78225	1.79266	0.994192
XLOC_000219	ntr	2L	582	695	1203	0	2	4	2.02544	2.70488	4.7387	0	0.00762756	0.0168252	3.15634	0.00815092	387.237
XLOC_000220	AGAP005072	2L	899	1557	1841	1015	1594	1427	0.154956	0.300126	0.359169	0.186322	0.301089	0.297287	0.271417	0.261566	1.03766
XLOC_000221	AGAP005075	2L	53942	38605	20382	61890	43703	21795	32.916	26.3445	14.0774	40.2209	29.2247	16.0746	24.446	28.5067	0.857552
XLOC_000222	AGAP005076	2L	66546	142411	77472	62148	140296	75605	50.5357	120.945	66.5913	50.2637	116.756	69.3953	79.3572	78.805	1.00701
XLOC_000223	AGAP005077	2L	736	370	179	759	385	229	0.526937	0.296244	0.145054	0.578726	0.302064	0.198162	0.322745	0.359651	0.897384
XLOC_000224	AGAP005079	2L	52787	53813	40033	55821	53231	37517	10.5626	12.042	9.06691	11.8958	11.6726	9.07353	10.5572	10.8806	0.970272
XLOC_000226	AGAP005082	2L	31348	41675	42081	33109	48079	38487	7.76157	11.5394	11.7929	8.73045	13.0453	11.5175	10.3646	11.0977	0.933941
XLOC_000228	AGAP005088	2L	47830	38675	169952	44332	34294	140305	13.0226	11.7759	52.3745	12.8548	10.2323	46.1714	25.7243	23.0862	1.11427
XLOC_000230	AGAP005091	2L	68413	76450	76692	72247	83532	78141	12.0435	15.0508	15.2813	13.5452	16.1148	16.6264	14.1252	15.4288	0.915509
XLOC_000231	AGAP005093	2L	2210	2051	1867	2917	2308	3144	1.00775	1.0459	0.963608	1.4166	1.15333	1.73279	1.00575	1.43424	0.701245
XLOC_000232	AGAP005095	2L	534450	486736	872438	519501	581081	1130009	923.909	940.985	1707.08	956.444	1100.82	2361.06	1190.66	1472.78	0.808444
XLOC_000233	AGAP005096	2L	0	0	2	0	0	0	0	0	0.00716408	0	0	0	0.00238803	0
XLOC_000235	AGAP005099	2L	2507	2353	1588	2326	2459	1646	1.83583	1.92693	1.31621	1.81401	1.97331	1.45684	1.69299	1.74805	0.968502
XLOC_000236	AGAP005100	2L	8	1	1	0	2	0	0.0118448	0.00165579	0.00167585	0	0.00324509	0	0.00505882	0.0010817	4.67674
XLOC_000237	AGAP005104	2L	1988	1593	906	1739	1500	698	3.55665	3.18719	1.83463	3.31341	2.94086	1.50933	2.85949	2.58787	1.10496
XLOC_000239	AGAP005106	2L	4594	2834	1923	3968	2451	1459	2.20363	1.52025	1.04405	2.02708	1.2884	0.845875	1.58931	1.38712	1.14577
XLOC_000240	AGAP005110	2L	6	5	3	0	7	5	0.00308133	0.0028716	0.00174384	0	0.00393953	0.00310357	0.00256559	0.0023477	1.09281
XLOC_000241	AGAP005111	2L	6370	5561	5073	6140	4879	5005	1.58223	1.54472	1.42623	1.62423	1.32806	1.50258	1.51773	1.48496	1.02207
XLOC_000242	AGAP005116	2L	10	5	10	28	3	13	0.00733973	0.00410409	0.00830762	0.0218871	0.00241301	0.0115326	0.00658382	0.0119442	0.551212
XLOC_000244	AGAP005121	2L	0	0	0	0	1	0	0	0	0	0	0.00054228	0	0	0.00018076	0
XLOC_000245	AGAP005130	2L	768	536	204	942	404	215	0.142996	0.111607	0.0429921	0.186794	0.082433	0.0483842	0.0991984	0.10587	0.936979
XLOC_000247	AGAP005134	2L	1146092	1395364	1916306	1016341	1374042	1822453	700.03	953.129	1324.83	661.131	919.72	1345.42	992.662	975.423	1.01767
XLOC_000248	AGAP005136	2L	3231	1453	571	2691	1510	628	23.0181	11.5762	4.60432	20.4173	11.7888	5.40749	13.0662	12.5378	1.04214
XLOC_000250	AGAP005142	2L	0	0	0	0	1	0	0	0	0	0	0.000651568	0	0	0.000217189	0
XLOC_000251	AGAP005144	2L	1342	876	1019	1388	1092	930	3.71431	2.71142	3.19225	4.09135	3.31213	3.11109	3.20599	3.50485	0.91473
XLOC_000252	AGAP005145	2L	433	169	113	457	112	62	0.522721	0.228158	0.154403	0.587556	0.148169	0.0904643	0.301761	0.275396	1.09573
XLOC_000253	AGAP005146	2L	6844	371	222	8515	374	243	7.66511	0.464675	0.281422	10.1565	0.459027	0.328941	2.80374	3.64816	0.768535
XLOC_000254	AGAP005148	2L	7	0	0	0	1	0	0.00842804	0	0	0	0.00131943	0	0.00280935	0.00043981	6.38763
XLOC_000255	AGAP005152	2L	5988	3138	1475	6520	3263	1445	9.76699	5.72399	2.72312	11.326	5.83249	2.84872	6.07137	6.66908	0.910376
XLOC_000256	AGAP005153	2L	40113	18851	9861	44587	16565	11057	50.2578	26.4131	13.9841	59.4946	22.7441	16.744	30.2184	32.9942	0.915868
XLOC_000257	AGAP005155	2L	57333	54920	39999	55426	55181	39209	26.2869	28.16	20.7577	27.0644	27.7257	21.7282	25.0682	25.5061	0.982831
XLOC_000258	AGAP005154	2L	0	2	0	0	0	0	0	0.0960357	0	0	0	0	0.0320119	0
XLOC_000260	AGAP005161	2L	2827	1649	833	3042	1459	978	1.10648	0.721782	0.369029	1.26803	0.625795	0.462659	0.732431	0.785494	0.932446
XLOC_000261	AGAP005163	2L	118	161	188	94	235	453	0.226818	0.346089	0.409024	0.19243	0.495018	1.05244	0.32731	0.579962	0.564365
XLOC_000262	ntr	2L	4	7	0	26	26	8	0.0267568	0.0523648	0	0.185224	0.190593	0.0646796	0.0263739	0.146832	0.179619
XLOC_000265	AGAP005166	2L	7768	14577	32627	7251	16714	40663	2.999	6.29366	14.2574	2.98138	7.07142	18.9745	7.85003	9.67577	0.811308
XLOC_000266	AGAP005168	2L	0	0	2	0	5	7	0	0	0.00222204	0	0.0053784	0.00830475	0.00074068	0.00456105	0.162392
XLOC_000267	AGAP005169	2L	648	53	39	732	87	98	1.97405	0.180562	0.134476	2.3749	0.290443	0.360839	0.76303	1.00873	0.756428
XLOC_000268	AGAP005172	2L	32	81	49	13	23	16	0.0915999	0.259297	0.158759	0.0396314	0.0721491	0.0553564	0.169885	0.0557123	3.04933
XLOC_000269	AGAP005175	2L	61809	44564	21714	58226	41000	21211	17.2031	13.8709	6.84054	17.2592	12.5054	7.1354	12.6382	12.3	1.02749
XLOC_000270	AGAP005177	2L	3183	2213	1218	2510	1788	862	1.09419	0.850752	0.473913	0.918924	0.673567	0.35815	0.806284	0.650214	1.24003
XLOC_000271	AGAP005182	2L	13	0	3	8	0	4	0.0491736	0	0.0128442	0.0322277	0	0.0182874	0.0206726	0.0168384	1.22771
XLOC_000272	AGAP005185	2L	0	0	0	4	0	0	0	0	0	0.0112236	0	0	0	0.00374119	0
XLOC_000273	AGAP005187	2L	36949	34364	18445	38129	31722	16617	6.95625	7.23508	3.9305	7.64502	6.54473	3.78119	6.04061	5.99031	1.0084
XLOC_000274	AGAP005188	2L	4237	2619	1605	4008	2624	1911	3.0555	2.11215	1.31007	3.07824	2.0737	1.66566	2.15924	2.27253	0.950147
XLOC_000276	AGAP005193	2L	9377	5142	2180	9891	4669	2957	4.97565	3.0513	1.3093	5.58955	2.71499	1.89645	3.11208	3.40033	0.91523
XLOC_000277	AGAP005198	2L	1005	619	452	704	620	402	0.276377	0.190368	0.140692	0.206186	0.186847	0.133618	0.202479	0.17555	1.1534
XLOC_000278	AGAP005206	2L	6765	7898	8056	6769	7957	7209	1.13886	1.48692	1.53504	1.21361	1.46795	1.46684	1.38694	1.3828	1.003
XLOC_000279	AGAP005208	2L	18	12	46	8	15	95	0.0573648	0.0427682	0.165931	0.0271527	0.0523868	0.365931	0.0886879	0.14849	0.597264
XLOC_000281	AGAP005216	2L	34008	26967	17137	34927	24445	15404	14.1435	12.5422	8.06688	15.4699	11.141	7.74304	11.5842	11.4513	1.0116
XLOC_000282	AGAP005219	2L	5876	5956	4442	5328	5023	3582	2.17627	2.46691	1.86211	2.10158	2.0387	1.60347	2.16843	1.91458	1.13259
XLOC_000283	AGAP005222	2L	39480	197283	33280	35405	202345	33278	13.1837	73.6742	12.5788	12.5914	74.0474	13.4313	33.1456	33.3567	0.993669
XLOC_000284	AGAP005223	2L	5528	8173	6372	4412	7885	6347	2.43242	4.02178	3.17353	2.06755	3.80216	3.37553	3.20924	3.08175	1.04137
XLOC_000285	AGAP005227	2L	5	1	0	6	0	0	0.00320623	0.000717119	0	0.00409757	0	0	0.00130778	0.00136586	0.957481
XLOC_000286	AGAP005230	2L	2	1	2	8	7	3	0.00218978	0.00122444	0.00247855	0.00932849	0.00839898	0.00397004	0.00196425	0.0072325	0.271587
XLOC_000287	AGAP005237	2L	5211	7473	7384	5630	7741	6698	2.96195	4.75026	4.75055	3.40812	4.82182	4.60155	4.15425	4.27717	0.971263
XLOC_000288	AGAP005238	2L	159	500	67	130	295	71	0.119179	0.419123	0.0568428	0.103776	0.242317	0.064323	0.198382	0.136806	1.4501
XLOC_000289	AGAP005241	2L	15547	9658	7937	12983	9568	7197	10.0159	6.95823	5.78759	8.9078	6.75498	5.60402	7.58725	7.08894	1.07029
XLOC_000290	AGAP005242	2L	2760	1271	616	2827	1348	628	1.09482	0.563829	0.276575	1.1943	0.585981	0.301091	0.645076	0.693789	0.929787
XLOC_000291	AGAP005245	2L	130685	112458	83424	125296	112571	82784	10.5572	10.1597	7.62798	10.7798	9.96567	8.08298	9.44827	9.60948	0.983224
XLOC_000292	ntr	2L	70	65	76	22	2	0	0.111823	0.116122	0.137418	0.0374289	0.00350124	0	0.121787	0.0136434	8.9265
XLOC_000293	AGAP005247	2L	10762	23705	35730	9749	22631	35625	29.4276	72.4884	110.584	28.3905	67.8147	117.739	70.8332	71.3147	0.993249
XLOC_000294	AGAP005248	2L	3257	3468	2377	3222	3575	2425	1.00103	1.192	0.826908	1.05465	1.20411	0.900837	1.00665	1.0532	0.955801
XLOC_000295	AGAP005250	2L	19034	14347	9227	17127	12211	7766	22.0562	18.5921	12.102	21.1365	15.5064	10.8768	17.5834	15.8399	1.11007
XLOC_000296	AGAP005251	2L	2062	2655	3925	1443	1911	2814	0.637205	0.917533	1.37286	0.474906	0.647156	1.05104	0.975866	0.724366	1.3472
XLOC_000297	AGAP005253	2L	606	543	542	167	156	231	0.959863	0.961842	0.971701	0.281711	0.270782	0.442234	0.964469	0.331576	2.90874
XLOC_000298	AGAP005257	2L	17740	13839	15273	17011	13327	12856	9.27234	8.08923	9.03559	9.46927	7.63355	8.12166	8.79905	8.40816	1.04649
XLOC_000299	AGAP005258	2L	1281	2165	2577	1621	2016	1959	1.49201	2.81999	3.3973	2.01075	2.57319	2.75779	2.56977	2.44724	1.05007
XLOC_000300	AGAP005261	2L	48	63	29	37	41	11	0.0140579	0.0206341	0.0096133	0.0115407	0.0131589	0.0038938	0.0147684	0.00953113	1.54949
XLOC_000301	AGAP005263	2L	53220	40068	28009	49759	38581	26322	27.6307	23.2638	16.4593	27.5131	21.9507	16.5173	22.4512	21.9937	1.0208
XLOC_000302	AGAP005265	2L	24	4	9	16	4	4	0.112308	0.0209327	0.0476691	0.0797386	0.0205124	0.0226236	0.0603031	0.0409582	1.47231
XLOC_000303	ntr	2L	0	0	0	1	0	0	0	0	0	0.00153049	0	0	0	0.000510163	0
XLOC_000304	AGAP005267	2L	32	39	19	38	31	13	0.0130605	0.0178008	0.00877727	0.0165175	0.0138653	0.00641292	0.0132129	0.0122652	1.07726
XLOC_000305	AGAP005273	2L	96096	84516	23298	92415	69151	21957	32.1369	31.6085	8.81888	32.9148	25.3428	8.87513	24.1881	22.3776	1.08091
XLOC_000306	AGAP005275	2L	52094	36912	31671	50962	33606	26675	23.5652	18.6732	16.2159	24.5516	16.6594	14.5845	19.4848	18.5985	1.04765
XLOC_000307	AGAP005279	2L	9833	9260	8196	9908	8773	7469	3.2326	3.40442	3.04975	3.46899	3.16062	2.96778	3.22893	3.19913	1.00931
XLOC_000308	AGAP005280	2L	255	59	35	484	66	42	0.229072	0.0592723	0.0355875	0.463051	0.0649733	0.0456022	0.107977	0.191209	0.564709
XLOC_000309	AGAP005282	2L	8096	6211	3095	7876	7204	4154	14.307	12.2746	6.19064	14.8229	13.9512	8.87254	10.9241	12.5489	0.870521
XLOC_000310	AGAP005283	2L	8	4	6	8	9	0	0.0165488	0.00925344	0.0140483	0.0176245	0.0204022	0	0.0132835	0.0126756	1.04796
XLOC_000311	AGAP005285	2L	52410	74427	21675	51403	78553	18664	8.62784	13.702	4.03872	9.01213	14.1713	3.71361	8.78953	8.96567	0.980354
XLOC_000312	AGAP005287	2L	440	435	176	263	464	229	0.163629	0.18091	0.0740825	0.104163	0.189096	0.102931	0.13954	0.132063	1.05662
XLOC_000313	ntr	2L	151	209	178	177	177	121	0.257118	0.397987	0.343062	0.320982	0.330284	0.249026	0.332723	0.300097	1.10872
XLOC_000314	AGAP005288	2L	65944	38921	29539	70413	40492	26917	9.55878	6.30925	4.8464	10.87	6.43213	4.71582	6.90481	7.33933	0.940796
XLOC_000315	AGAP005289	2L	28	33	22	27	40	17	0.0198985	0.0262267	0.0176963	0.0204351	0.0311517	0.0146021	0.0212738	0.022063	0.964233
XLOC_000316	AGAP005291	2L	50244	41265	31356	51538	41545	31837	14.9914	13.7692	10.5895	16.3771	13.5843	11.4814	13.1167	13.8143	0.949505
XLOC_000317	AGAP005293	2L	48550	32841	48879	48158	34604	55450	65.1441	49.2798	74.2343	68.8185	50.8828	89.9272	62.8861	69.8762	0.899965
XLOC_000321	AGAP005302	2L	4117	5149	6826	3339	4324	5111	3.24596	4.53996	6.09152	2.80369	3.736	4.87048	4.62582	3.80339	1.21623
XLOC_000322	AGAP005304	2L	6	2018	38067	2	3723	45367	0.00461157	1.73454	33.1164	0.00163711	3.1358	42.1445	11.6185	15.094	0.769744
XLOC_000323	AGAP005305	2L	67999	61983	24695	66880	57228	24292	31.694	32.3083	13.0281	33.1987	29.2308	13.6849	25.6768	25.3715	1.01203
XLOC_000324	AGAP013637	2L	1	3	0	5	1	0	0.00234319	0.00786133	0	0.0124775	0.00256783	0	0.00340151	0.00501512	0.67825
XLOC_000330	AGAP013612	2L	0	0	0	0	0	1	0	0	0	0	0	0.0446553	0	0.0148851	0
XLOC_000341	AGAP005307	2L	0	2	0	0	0	0	0	0.00221253	0	0	0	0	0.00073751	0
XLOC_000342	ntr	2L	0	0	0	0	1	0	0	0	0	0	0.00263786	0	0	0.000879288	0
XLOC_000343	AGAP005309	2L	618	782	1064	18	12	8	1.12528	1.59238	2.19286	0.0349056	0.0239448	0.0176062	1.63684	0.0254856	64.2261
XLOC_000344	AGAP005310	2L	160	56	87	130	97	30	0.279023	0.109213	0.171726	0.241442	0.185374	0.063233	0.186654	0.16335	1.14266
XLOC_000345	AGAP005313	2L	2	10	7	0	2	7	0.00176178	0.00985118	0.00697937	0	0.00193068	0.00745286	0.00619744	0.00312785	1.98138
XLOC_000346	AGAP005319	2L	2188	1690	1272	2592	2168	1393	1.70186	1.47004	1.11985	2.14715	1.84796	1.30957	1.43058	1.76823	0.809048
XLOC_000348	AGAP005322	2L	34496	25550	21146	33782	22510	18703	10.5128	8.70779	7.29415	10.9644	7.51768	6.88914	8.83825	8.45708	1.04507
XLOC_000349	AGAP005323	2L	10662	2742	1913	9700	2678	1721	20.177	5.80298	4.09759	19.5497	5.55375	3.93642	10.0258	9.67995	1.03573
XLOC_000350	AGAP005324	2L	53224	29672	15772	50193	30693	19276	39.5955	24.6861	13.2807	39.7679	25.0228	17.3324	25.8541	27.3744	0.944464
XLOC_000351	AGAP005325	2L	11838	10693	7542	10628	10627	8452	14.1992	14.3434	10.2393	13.5765	13.9687	12.2532	12.9273	13.2661	0.974459
XLOC_000352	AGAP005326	2L	802	597	574	762	642	635	0.935481	0.778757	0.757825	0.9466	0.820643	0.895237	0.824021	0.887493	0.928482
XLOC_000353	AGAP005327	2L	14234	16343	6144	13076	18074	5684	61.4493	78.9021	30.0219	60.1195	85.5072	29.6584	56.7911	58.4284	0.971978
XLOC_000354	AGAP005332	2L	14758	16674	59442	15676	31231	59573	5.12589	6.47662	23.3685	5.79866	11.8874	25.0089	11.657	14.2316	0.819091
XLOC_000355	AGAP005334	2L	5829	4002	2209	7483	3992	2189	10.0384	7.70753	4.3059	13.7245	7.53391	4.55639	7.35062	8.60495	0.854232
XLOC_000356	AGAP005336	2L	19796	9251	3856	19165	10055	4328	33.835	17.6825	7.45971	34.8857	18.8334	8.94086	19.6591	20.8867	0.941225
XLOC_000357	ntr	2L	0	1	2	1	2	0	0	0.00344648	0.00697647	0.00328216	0.00675457	0	0.00347432	0.00334558	1.03848
XLOC_000358	AGAP005344	2L	14383	8229	6244	12586	8993	5987	40.6585	26.0145	19.9784	37.8913	27.8589	20.4557	28.8838	28.7353	1.00517
XLOC_000359	AGAP005345	2L	27492	77516	30281	29672	70856	35965	8.24233	25.9897	10.2757	9.47418	23.2798	13.0325	14.8359	15.2621	0.972073
XLOC_000360	ntr	2L	12	20	11	1	33	17	0.0263865	0.0491809	0.0273772	0.00234181	0.0795192	0.0451806	0.0343149	0.0423472	0.810321
XLOC_000361	AGAP005346	2L	455	348	160	321	383	171	0.758501	0.64877	0.301899	0.569903	0.699684	0.344544	0.569723	0.538044	1.05888
XLOC_000362	AGAP005350	2L	81127	39070	38024	80096	35825	42835	78.0886	42.0564	41.4263	82.1077	37.7891	49.8339	53.8571	56.5769	0.951928
XLOC_000363	AGAP005349	2L	892	774	869	103	66	54	1.34578	1.30592	1.48397	0.1655	0.109122	0.0984706	1.37856	0.124364	11.0849
XLOC_000364	AGAP005352	2L	46108	33275	22050	47050	34904	22125	16.0515	12.9546	8.6885	17.4442	13.316	9.3095	12.5649	13.3566	0.940728
XLOC_000365	AGAP005353	2L	2660	1876	1179	2306	2078	1030	7.3622	5.80665	3.69348	6.79729	6.30275	3.44561	5.62078	5.51522	1.01914
XLOC_000366	AGAP005355	2L	2595	3036	3078	4764	5679	6381	0.629987	0.824258	0.845784	1.23173	1.51086	1.87235	0.766677	1.53831	0.498387
XLOC_000367	AGAP005356	2L	4035	4323	4564	3822	4417	4337	1.36871	1.63991	1.7523	1.38073	1.64192	1.77812	1.58697	1.60026	0.991699
XLOC_000368	AGAP005359	2L	66342	43437	34003	62678	41780	33209	19.6141	14.3617	11.3787	19.7354	13.5365	11.867	15.1182	15.0463	1.00478
XLOC_000369	AGAP005364	2L	0	1	0	1	0	0	0	0.000319831	0	0.000304582	0	0	0.00010661	0.000101527	1.05006
XLOC_000370	AGAP005366	2L	26989	14046	9049	25804	13593	8649	13.2275	7.69859	5.01983	13.4688	7.30072	5.12343	8.64865	8.63099	1.00205
XLOC_000372	AGAP005369	2L	1	2	2	4	5	6	0.00101481	0.00226977	0.00229727	0.0043231	0.00556049	0.00735935	0.00186061	0.00574765	0.323718
XLOC_000373	AGAP005374	2L	1904	1748	1681	1635	926	848	0.568262	0.583431	0.567866	0.519697	0.302866	0.305901	0.573186	0.376155	1.5238
XLOC_000374	AGAP005379	2L	469	270	178	447	359	161	2.42307	1.56	1.0409	2.45952	2.03257	1.00536	1.67465	1.83248	0.913871
XLOC_000375	AGAP005382	2L	414	135	45	333	228	78	0.156917	0.0572228	0.0193053	0.13442	0.0947025	0.0357327	0.0778149	0.088285	0.881405
XLOC_000376	AGAP005386	2L	50530	9807	1082	45435	6753	1027	167.766	36.4132	4.06611	160.656	24.5703	4.12126	69.4153	63.1159	1.09981
XLOC_000379	AGAP005398	2L	5609	4244	5866	5285	4248	5778	2.80615	2.37448	3.32173	2.81593	2.329	3.49387	2.83412	2.8796	0.984207
XLOC_000380	AGAP005396	2L	4988	4462	4363	3742	4738	3922	5.1844	5.18643	5.1328	4.14216	5.39667	4.92701	5.16788	4.82195	1.07174
XLOC_000381	ntr	2L	1720	1226	814	1571	2080	830	2.51152	2.00201	1.34533	2.44307	3.32836	1.46484	1.95296	2.41209	0.809653
XLOC_000382	AGAP005399	2L	1478	10565	46768	322	8090	36781	0.907469	7.25427	32.5015	0.210554	5.44333	27.2951	13.5544	10.983	1.23413
XLOC_000383	AGAP005400	2L	108096	130953	239066	93776	138730	252515	62.7326	84.9896	157.036	57.9597	88.2292	177.123	101.586	107.771	0.942613
XLOC_000384	AGAP005402	2L	25977	5207	1757	21081	5059	2539	90.1076	20.1989	6.89828	77.8779	19.2307	10.6448	39.0682	35.9178	1.08771
XLOC_000385	ntr	2L	68	21	20	53	27	18	0.0889141	0.0307077	0.0295997	0.0738054	0.0386887	0.0284471	0.0497405	0.0469804	1.05875
XLOC_000386	ntr	2L	14	14	6	27	15	0	0.051307	0.0573778	0.0248884	0.105381	0.0602419	0	0.0445244	0.0552077	0.806489
XLOC_000387	AGAP005407	2L	13	14	7	24	8	5	0.00463018	0.00557634	0.00282195	0.00910367	0.0031225	0.00215242	0.00434282	0.00479286	0.906101
XLOC_000388	AGAP005410	2L	20	24	16	30	28	4	0.0100185	0.0134447	0.00907172	0.0160046	0.0153706	0.00242179	0.010845	0.0112657	0.962659
XLOC_000389	ntr	2L	134	122	167	10	3	7	0.192307	0.195802	0.271271	0.0152841	0.00471813	0.012142	0.219793	0.0107148	20.5131
XLOC_000391	AGAP005415	2L	2329	1699	771	2178	1581	587	3.42122	2.79107	1.28192	3.40738	2.54508	1.0422	2.49807	2.33155	1.07142
XLOC_000392	AGAP005416	2L	133	3	0	208	7	8	0.562703	0.0141944	0	0.937221	0.0324552	0.0409092	0.192299	0.336862	0.570855
XLOC_000393	AGAP005417	2L	518	531	886	547	691	813	0.368865	0.422863	0.714115	0.414836	0.539231	0.699733	0.501948	0.551266	0.910536
XLOC_000395	ntr	2L	31	32	33	0	2	0	0.0757681	0.0874664	0.0912925	0	0.00535689	0	0.0848423	0.00178563	47.5139
XLOC_000396	ntr	2L	290	135	39	276	71	1	0.564952	0.294113	0.0859953	0.57263	0.151576	0.0023546	0.31502	0.242187	1.30073
XLOC_000397	AGAP005421	2L	0	0	1	0	0	0	0	0	0.00103522	0	0	0	0.000345075	0
XLOC_000399	AGAP005425	2L	2041	1924	1536	1856	2016	1267	0.567815	0.598598	0.483672	0.549911	0.614628	0.426033	0.550029	0.530191	1.03742
XLOC_000400	ntr	2L	18	12	8	24	14	8	0.0693244	0.0516847	0.0348739	0.098441	0.0590881	0.0372398	0.051961	0.064923	0.800349
XLOC_000401	AGAP005427	2L	143287	90118	77125	124579	94623	63889	436.925	307.311	266.19	404.572	316.195	235.467	336.809	318.745	1.05667
XLOC_000404	AGAP005433	2L	17527	13967	7486	16651	13021	8496	7.16175	6.38236	3.46225	7.24607	5.83061	4.19594	5.66879	5.75754	0.984584
XLOC_000406	AGAP005438	2L	6714	3245	1852	6947	3678	3440	2.77699	1.50098	0.867024	3.06014	1.66711	1.71971	1.715	2.14899	0.79805
XLOC_000407	AGAP005442	2L	2	0	0	0	1	7	0.0870512	0	0	0	0.0476983	0.368253	0.0290171	0.13865	0.209282
XLOC_000408	AGAP005447	2L	2161	1208	18345	3784	2653	19269	1.74139	1.08862	16.7323	3.24745	2.34281	18.7674	6.52076	8.11921	0.803127
XLOC_000409	AGAP005451	2L	14	80	476	3	166	399	0.100187	0.640238	3.85557	0.0228642	1.30182	3.45113	1.532	1.59194	0.962348
XLOC_000410	AGAP005454	2L	2	2	11543	0	4	7265	0.0144098	0.0161148	94.1335	0	0.0315826	63.2657	31.388	21.0991	1.48765
XLOC_000411	AGAP005455	2L	357	124	71	339	39	16	1.48277	0.575963	0.333781	1.49954	0.177513	0.0803211	0.797506	0.58579	1.36142
XLOC_000412	AGAP005456	2L	10745	424	475747	10480	1178	633173	37.3532	1.64837	1871.95	38.8002	4.48771	2660.4	636.984	901.23	0.706794
XLOC_000414	AGAP005459	2L	46930	10267	959296	45756	19326	929437	113.914	27.8701	2635.59	118.284	51.4077	2726.79	925.79	965.494	0.958878
XLOC_000417	AGAP005464	2L	3356	4153	2912	3354	4956	3407	1.7288	2.3925	1.6979	1.84008	2.79778	2.12128	1.93973	2.25305	0.860937
XLOC_000418	AGAP005465	2L	451	581	675	379	458	681	0.331251	0.477226	0.561153	0.296464	0.368642	0.604549	0.456544	0.423218	1.07874
XLOC_000419	AGAP005467	2L	192992	110287	44355	195819	104039	40592	69.3281	44.3059	18.0347	74.9162	40.9567	17.6244	43.8896	44.4991	0.986303
XLOC_000420	AGAP005468	2L	1740	1973	2610	143	111	119	1.54431	1.9583	2.62193	0.135167	0.107961	0.127654	2.04151	0.123594	16.5179
XLOC_000421	AGAP005471	2L	115320	224070	813658	129483	203027	661046	14.7783	32.1123	118.021	17.672	28.5124	102.39	54.9706	49.5247	1.10996
XLOC_000422	AGAP005470	2L	13553	6824	5043	10875	6362	5080	8.40744	4.73406	3.5409	7.18469	4.32494	3.80886	5.5608	5.10617	1.08904
XLOC_000424	AGAP005480	2L	454	247	144	513	279	139	0.0760064	0.0462443	0.0272869	0.0914666	0.0511867	0.0281263	0.0498459	0.0569265	0.875617
XLOC_000425	ntr	2L	774	548	524	604	462	485	1.23769	0.97998	0.948413	1.02863	0.8096	0.937379	1.05536	0.925202	1.14068
XLOC_000426	AGAP005489	2L	54620	49508	168226	45671	59375	174772	39.7135	40.2558	138.445	35.3653	47.3095	153.59	72.8046	78.7548	0.924447
XLOC_000427	AGAP005492	2L	203	188	411	0	0	0	0.660867	0.684451	1.51445	0	0	0	0.953258	0
XLOC_000428	AGAP005493	2L	17	13	17	4	3	0	0.0878297	0.0751109	0.0994118	0.0220092	0.0169853	0	0.0874508	0.0129981	6.72795
XLOC_000430	AGAP005500	2L	238	3976	7441	159	5482	9639	1.02468	19.1436	36.261	0.729053	25.8648	50.1588	18.8098	25.5842	0.73521
XLOC_000431	AGAP005501	2L	2689	14697	2125	2527	16887	2472	2.10494	12.866	1.8828	2.10671	14.4864	2.33884	5.61792	6.31064	0.89023
XLOC_000432	AGAP005506	2L	63298	129412	46440	60974	127179	37504	10.1494	23.2056	8.42831	10.4123	22.3473	7.2683	13.9278	13.3426	1.04385
XLOC_000433	AGAP005507	2L	26648	35679	51167	23634	33226	40697	12.6676	18.9675	27.5307	11.9652	17.3088	23.3828	19.722	17.5523	1.12361
XLOC_000434	AGAP005509	2L	2234	2541	2496	1919	2764	2277	0.894662	1.13801	1.1314	0.818467	1.21303	1.10215	1.05469	1.04455	1.00971
XLOC_000436	AGAP005512	2L	560	2899	1199	528	4706	1473	0.74856	4.33365	1.81407	0.751663	6.89364	2.37982	2.29876	3.34171	0.687899
XLOC_000437	AGAP005513	2L	2328	3469	2809	1994	7865	3520	2.37081	3.95079	3.23789	2.16266	8.77749	4.33271	3.1865	5.09095	0.625913
XLOC_000438	AGAP005518	2L	2379	2321	11824	1852	2949	9382	0.929533	1.01417	5.22915	0.770659	1.26271	4.43067	2.39095	2.15468	1.10966
XLOC_000439	AGAP005517	2L	0	0	0	0	1	0	0	0	0	0	0.0424632	0	0	0.0141544	0
XLOC_000440	AGAP005519	2L	0	0	0	1	0	0	0	0	0	0.000807423	0	0	0	0.000269141	0
XLOC_000441	AGAP005522	2L	4049	2195	1297	3814	2558	1022	16.0815	9.74943	5.83061	16.1328	11.1336	4.90605	10.5538	10.7242	0.984118
XLOC_000444	AGAP005528	2L	36047	27067	18509	36156	30132	19069	21.4806	18.0378	12.4841	22.9461	19.6772	13.7344	17.3342	18.7859	0.922723
XLOC_000445	AGAP005532	2L	1814	975	1038	1537	965	748	4.75165	2.85613	3.07752	4.28777	2.77008	2.36817	3.56177	3.14201	1.1336
XLOC_000446	ntr	2L	24	37	27	19	13	34	0.0872504	0.150427	0.111101	0.0735632	0.0517915	0.149396	0.116259	0.0915835	1.26943
XLOC_000447	AGAP005534	2L	3	1	1	5	1	0	0.00793021	0.00295618	0.00299199	0.0140762	0.00289682	0	0.00462612	0.00565766	0.817674
XLOC_000448	AGAP005536	2L	11068	11002	16174	10861	10038	14742	2.56826	2.85501	4.24799	2.68405	2.55255	4.13456	3.22375	3.12372	1.03202
XLOC_000449	AGAP005538	2L	1814	853	351	1882	1050	502	5.41706	2.84867	1.1864	5.98545	3.43616	1.8119	3.15071	3.7445	0.841422
XLOC_000450	AGAP005541	2L	11306	6323	4072	12029	5764	3712	4.72179	2.95316	1.92487	5.35029	2.63803	1.87374	3.19994	3.28735	0.973409
XLOC_000451	AGAP005545	2L	22283	17741	8592	20827	17414	8939	16.0876	14.3239	7.02113	16.0138	13.7776	7.80025	12.4775	12.5305	0.995769
XLOC_000452	AGAP005546	2L	11827	14093	9712	9947	12853	7892	3.18248	4.24094	2.95799	2.85059	3.79013	2.56674	3.46047	3.06915	1.1275
XLOC_000453	AGAP005547	2L	2614	1741	1982	2026	1592	1314	9.81755	7.31245	8.42554	8.10378	6.55238	5.9648	8.51851	6.87365	1.2393
XLOC_000454	AGAP005549	2L	25346	12024	3934	27717	13619	7726	7.92186	4.20275	1.39171	9.22603	4.66467	2.91861	4.50544	5.6031	0.804097
XLOC_000455	AGAP005551	2L	11587	9704	7187	10082	10015	6794	4.38706	4.10885	3.07997	4.06537	4.15539	3.10908	3.85862	3.77661	1.02172
XLOC_000456	AGAP005554	2L	0	1	0	3	0	0	0	0.0493517	0	0.140996	0	0	0.0164506	0.0469987	0.350022
XLOC_000457	AGAP005557	2L	4555	3186	2247	3468	2867	2117	3.65755	2.86098	2.04221	2.96573	2.52283	2.05459	2.85358	2.51438	1.1349
XLOC_000458	AGAP005559	2L	0	0	1	0	0	0	0	0	0.000616239	0	0	0	0.000205413	0
XLOC_000459	AGAP005561	2L	2	9	3	7	1	2	0.0041131	0.020699	0.00698324	0.0153316	0.00225371	0.00497133	0.0105984	0.00751889	1.40957
XLOC_000460	AGAP005563	2L	39530	36555	76913	41102	36659	59002	21.463	22.1961	47.2672	23.7672	21.8124	38.7198	30.3088	28.0998	1.07861
XLOC_000461	AGAP005567	2L	983	1051	1003	965	804	715	0.346924	0.414811	0.400662	0.362709	0.310953	0.304993	0.387465	0.326219	1.18775
XLOC_000462	AGAP005569	2L	3	0	0	0	0	0	0.00121583	0	0	0	0	0	0.000405277	0
XLOC_000463	AGAP005576	2L	29465	13459	4609	26984	14360	5177	47.5959	24.3133	8.42688	46.4217	25.42	10.1075	26.7787	27.3164	0.980315
XLOC_000464	AGAP005577	2L	2312	2210	2150	2014	2286	1749	1.08847	1.16356	1.14568	1.00981	1.1794	0.995226	1.13257	1.06148	1.06697
XLOC_000465	AGAP005580	2L	447	456	856	5	2	2	1.41041	1.60905	3.05709	0.0168019	0.00691555	0.00762732	2.02552	0.0104483	193.862
XLOC_000466	AGAP005581	2L	4	0	0	4	6	1	0.00347443	0	0	0.00370028	0.00571128	0.00104985	0.00115814	0.00348714	0.332119
XLOC_000467	AGAP005583	2L	3526	3978	3918	5077	4780	2527	0.526748	0.664588	0.662494	0.807753	0.782541	0.456278	0.617943	0.682191	0.905822
XLOC_000468	AGAP005585	2L	4823	4476	2614	4409	4851	3244	6.85045	7.10982	4.20246	6.66949	7.55077	5.56911	6.05424	6.59646	0.917802
XLOC_000469	AGAP005587	2L	0	0	2	0	4	0	0	0	0.00807266	0	0.0156318	0	0.00269089	0.00521059	0.516426
XLOC_000470	AGAP028321	2L	3	0	0	0	0	0	0.101405	0	0	0	0	0	0.0338018	0
XLOC_000471	AGAP005591	2L	39	68	11	31	15	11	0.0617119	0.120332	0.0197012	0.0522416	0.0260108	0.0210378	0.0672482	0.0330967	2.03187
XLOC_000472	AGAP005595	2L	20472	18497	24753	18313	15609	19006	5.22845	5.283	7.15545	4.98107	4.36864	5.86687	5.88897	5.07219	1.16103
XLOC_000473	AGAP005594	2L	104	29	0	1187	20	0	0.373386	0.116437	0	4.53864	0.0786888	0	0.163274	1.53911	0.106083
XLOC_000474	AGAP005599	2L	3795	6287	18849	3860	5974	17113	0.621072	1.15064	3.49153	0.672773	1.07141	3.38501	1.75441	1.70973	1.02614
XLOC_000475	AGAP005601	2L	13305	6121	5804	13151	5054	5040	9.30755	4.78861	4.59562	9.79784	3.87449	4.26142	6.2306	5.97792	1.04227
XLOC_000476	AGAP013582	2L	0	0	0	0	1	0	0	0	0	0	0.0366524	0	0	0.0122175	0
XLOC_000479	AGAP005606	2L	28238	22302	16839	29147	23616	17474	5.01776	4.43187	3.38679	5.51595	4.59876	3.75294	4.27881	4.62255	0.925637
XLOC_000480	AGAP005611	2L	19489	21211	25362	20669	23613	21070	61.8002	75.2191	91.0291	69.8024	82.0559	80.7547	76.0161	77.5377	0.980376
XLOC_000481	AGAP005612	2L	133600	40154	4657	126900	36445	5467	556.352	186.999	21.9506	562.802	166.318	27.5167	255.1	252.212	1.01145
XLOC_000482	AGAP005613	2L	47370	45337	365	53956	46445	474	143.618	153.718	1.25255	174.22	154.313	1.73695	99.5298	110.09	0.904076
XLOC_000483	ntr	2L	17	94	21	68	166	18	0.0305689	0.189028	0.0427412	0.130224	0.327113	0.0391207	0.087446	0.165486	0.52842
XLOC_000484	ntr	2L	8	0	6	0	0	8	0.0247748	0	0.0210314	0	0	0.0299443	0.0152687	0.00998143	1.52972
XLOC_000485	AGAP005615	2L	17	3	5	23	12	11	0.0156976	0.00309793	0.00522576	0.0226184	0.0121429	0.0122766	0.00800708	0.0156793	0.510678
XLOC_000486	AGAP005617	2L	26518	30116	32074	25271	26955	33239	7.31338	9.28842	10.0121	7.42251	8.14658	11.0797	8.87132	8.88294	0.998692
XLOC_000488	AGAP005619	2L	35101	30429	15364	32645	30048	14043	5.45293	5.28646	2.70154	5.40105	5.11546	2.63678	4.48031	4.38443	1.02187
XLOC_000489	AGAP005624	2L	78	120	123	141	191	128	0.0319993	0.0550547	0.0571147	0.061605	0.0858693	0.0634687	0.0480563	0.0703144	0.683449
XLOC_000490	AGAP005627	2L	20847	12074	19875	18179	13098	22688	13.2213	8.56344	14.267	12.2787	9.10319	17.3912	12.0173	12.9243	0.929815
XLOC_000492	AGAP005629	2L	3367	1764	1106	3337	1788	1295	2.52019	1.47657	0.937005	2.66009	1.46661	1.17156	1.64459	1.76609	0.931204
XLOC_000493	AGAP005632	2L	11538	11597	9931	11512	11867	9836	8.79359	9.88436	8.56693	9.3441	9.9114	9.06062	9.08163	9.43871	0.962169
XLOC_000494	AGAP005633	2L	4656	1613	1225	4585	1528	1137	2.18844	0.847856	0.651709	2.29515	0.787051	0.645929	1.22933	1.24271	0.989236
XLOC_000495	ntr	2L	186	321	150	259	319	85	0.135611	0.261729	0.123785	0.201109	0.254876	0.0749036	0.173708	0.176963	0.981608
XLOC_000496	AGAP005637	2L	9897	3254	1548	11805	2723	2169	8.23421	3.02763	1.45776	10.4601	2.4827	2.18113	4.23986	5.0413	0.841026
XLOC_000497	AGAP005638	2L	7589	2667	1169	8716	2246	1279	6.18918	2.43242	1.0791	7.57037	2.00732	1.26073	3.23357	3.61281	0.895029
XLOC_000498	AGAP005640	2L	12248	5950	3804	11960	5557	3988	13.4612	7.31313	4.73213	13.9992	6.69296	5.29759	8.50217	8.66323	0.981408
XLOC_000499	AGAP005642	2L	176	4	17	181	4	0	0.593649	0.0150884	0.0649026	0.650199	0.0147855	0	0.224547	0.221661	1.01302
XLOC_000500	AGAP005643	2L	3799	1875	1030	3971	1807	1084	5.14967	2.84235	1.58032	5.73272	2.68427	1.776	3.19078	3.39767	0.93911
XLOC_000501	AGAP005649	2L	37612	21619	16964	33578	20193	17298	26.8737	17.2744	13.7191	25.5509	15.811	14.9383	19.2891	18.7667	1.02783
XLOC_000502	AGAP005651	2L	1630	962	480	1580	1106	648	3.70466	2.44513	1.2348	3.82445	2.7547	1.78008	2.46153	2.78641	0.883407
XLOC_000503	AGAP005652	2L	148784	145995	113890	149400	139135	111103	32.0221	35.1397	27.7444	34.2448	32.8162	28.9016	31.6354	31.9875	0.988991
XLOC_000504	AGAP005654	2L	5162	3472	2326	4514	3795	1934	15.4441	11.6169	7.87679	14.3832	12.4427	6.99364	11.6459	11.2732	1.03306
XLOC_000505	AGAP005655	2L	810	794	1758	792	1127	1892	0.492097	0.539453	1.20888	0.512439	0.750323	1.38928	0.746808	0.884015	0.844792
XLOC_000506	AGAP005658	2L	6	45	12	4	80	5	0.0127605	0.107028	0.0288865	0.00906	0.186451	0.0128526	0.0495583	0.0694546	0.713534
XLOC_000507	AGAP005660	2L	840	503	316	740	559	421	0.384138	0.257243	0.163565	0.360405	0.280142	0.232698	0.268315	0.291082	0.921787
XLOC_000508	AGAP005665	2L	32	0	0	26	6	0	0.112598	0	0	0.0974326	0.0231361	0	0.0375326	0.0401896	0.93389
XLOC_000509	AGAP005666	2L	0	0	0	2	0	1	0	0	0	0.00539698	0	0.00306248	0	0.00281982	0
XLOC_000510	AGAP005667	2L	2	0	0	0	0	0	0.00510421	0	0	0	0	0	0.0017014	0
XLOC_000511	AGAP005668	2L	2	0	0	0	0	0	0.00521736	0	0	0	0	0	0.00173912	0
XLOC_000512	AGAP005669	2L	280	2	2	341	6	6	0.981969	0.00784398	0.00793901	1.27363	0.0230595	0.0254328	0.332584	0.440709	0.754657
XLOC_000513	AGAP005673	2L	5	0	5	0	0	0	0.011071	0	0.0125309	0	0	0	0.00786729	0
XLOC_000514	AGAP005675	2L	7742	3640	3539	7223	4062	3654	7.34743	3.86323	3.80154	7.30047	4.22455	4.19135	5.00407	5.23879	0.955195
XLOC_000515	AGAP005676	2L	4	0	2	5	3	0	0.176521	0	0.0998992	0.234994	0.145082	0	0.0921399	0.126692	0.727275
XLOC_000516	ntr	2L	550	605	1120	5	2	0	1.83567	2.25815	4.23102	0.0177726	0.00731508	0	2.77495	0.00836257	331.829
XLOC_000517	AGAP005682	2L	9800	2811	1270	10206	3295	1499	7.02419	2.25319	1.03032	7.7907	2.58812	1.2986	3.4359	3.89247	0.882703
XLOC_000518	AGAP005684	2L	0	2	0	0	0	0	0	0.00283585	0	0	0	0	0.000945284	0
XLOC_000519	AGAP005689	2L	2	0	0	0	0	0	0.00647122	0	0	0	0	0	0.00215707	0
XLOC_000520	AGAP005690	2L	3	1	2	0	0	2	0.0077623	0.00289359	0.00585728	0	0	0.00625465	0.00550439	0.00208488	2.64014
XLOC_000521	AGAP005691	2L	27	16	16	33	9	0	0.0946898	0.0627518	0.063512	0.123255	0.0345892	0	0.0736512	0.0526147	1.39982
XLOC_000522	AGAP005692	2L	2	0	0	0	0	0	0.0882603	0	0	0	0	0	0.0294201	0
XLOC_000523	AGAP005693	2L	53034	29530	21164	69613	25642	22610	43.4301	27.0437	19.6169	60.7124	23.0116	22.379	30.0302	35.3676	0.849088
XLOC_000524	ntr	2L	39	29	5	68	27	2	0.174778	0.14534	0.0253623	0.32455	0.1326	0.0108332	0.11516	0.155994	0.738233
XLOC_000526	ntr	2L	187	163	101	121	188	76	0.116344	0.113411	0.0711246	0.0801748	0.128179	0.0571504	0.100293	0.0885015	1.13324
XLOC_000527	ntr	2L	482	485	462	498	793	374	0.103682	0.116672	0.112485	0.114088	0.186934	0.0972373	0.110947	0.132753	0.835736
XLOC_000528	ntr	2L	269	214	325	249	308	191	0.0877348	0.0780549	0.119977	0.0864908	0.110085	0.0752933	0.0952557	0.0906231	1.05112
XLOC_000530	ntr	2L	22	232	149	27	364	165	0.0270205	0.318659	0.207135	0.0353172	0.489927	0.244939	0.184272	0.256728	0.71777
XLOC_000531	AGAP005700	2L	8721	5823	2585	9086	4879	2839	4.894	3.65436	1.64193	5.43027	3.00046	1.9256	3.39677	3.45211	0.983968
XLOC_000533	AGAP005710	2L	135977	114482	59947	135558	99979	58065	26.5762	25.0225	13.2615	28.2165	21.4138	13.7166	21.6201	21.1156	1.02389
XLOC_000534	ntr	2L	575	785	1128	566	760	947	1.35937	2.07542	3.01838	1.42507	1.96898	2.70596	2.15105	2.03334	1.05789
XLOC_000535	AGAP005713	2L	4542	5565	6510	4142	4880	6085	3.81184	5.22299	6.18393	3.7021	4.48813	6.17236	5.07292	4.78753	1.05961
XLOC_000536	AGAP005715	2L	39194	37726	25983	40029	37207	23559	18.7607	20.1947	14.0772	20.4059	19.517	13.6298	17.6776	17.8509	0.990288
XLOC_000537	AGAP005716	2L	533	26480	8084	758	29193	9962	0.351211	19.5131	6.02925	0.531938	21.0803	7.93397	8.63117	9.84875	0.876373
XLOC_000538	AGAP005719	2L	9118	6901	4035	9150	7109	3646	2.49666	2.11319	1.25055	2.66828	2.13318	1.20665	1.95347	2.0027	0.975415
XLOC_000539	AGAP005722	2L	15649	51093	11054	13735	62095	11172	9.60824	35.0821	7.68198	8.98125	41.7804	8.29071	17.4574	19.6841	0.88688
XLOC_000540	AGAP005726	2L	3	0	0	0	0	0	0.13239	0	0	0	0	0	0.0441301	0
XLOC_000541	AGAP005727	2L	763	802	1245	200	191	101	0.578462	0.679972	1.06836	0.161485	0.158687	0.0925497	0.775597	0.137574	5.63768
XLOC_000543	AGAP028395	2L	22	17	10	37	19	33	0.0792541	0.0684881	0.0407752	0.141955	0.0750086	0.143687	0.0628391	0.120217	0.522715
XLOC_000544	AGAP005732	2L	1045	243	153	1475	229	84	1.75402	0.456132	0.290673	2.6367	0.421222	0.170412	0.833607	1.07611	0.774648
XLOC_000545	AGAP005735	2L	56	42	48	30	43	37	0.0773284	0.0648586	0.075022	0.0441188	0.0650696	0.0617527	0.072403	0.0569804	1.27067
XLOC_000546	AGAP005737	2L	13818	17188	14034	10509	13986	9946	3.84187	5.34429	4.41647	3.11179	4.26137	3.34233	4.53421	3.57183	1.26944
XLOC_000547	AGAP005739	2L	90718	75266	54588	82862	58659	56615	15.9366	14.7866	10.8541	15.5027	11.2926	12.0209	13.8591	12.9387	1.07113
XLOC_000548	AGAP005743	2L	3848	1570	531	3747	1914	903	5.35312	2.44252	0.836109	5.55145	2.91791	1.51832	2.87725	3.32923	0.86424
XLOC_000549	AGAP005744	2L	11552	7662	3498	11317	7559	4093	19.2981	14.3142	6.61414	20.1344	13.8382	8.26423	13.4088	14.079	0.9524
XLOC_000550	AGAP005747	2L	7127	4830	2533	6225	4323	2530	7.16618	5.43119	2.88279	6.66609	4.76348	3.07471	5.16005	4.83476	1.06728
XLOC_000551	AGAP005748	2L	18899	13681	8324	7027	6535	3957	7.67205	6.21094	3.82473	3.03804	2.90721	1.94152	5.90257	2.62892	2.24524
XLOC_000553	AGAP005757	2L	19160	23007	5699	17256	22478	5981	12.3711	16.6127	4.16495	11.866	15.9049	4.66758	11.0496	10.8128	1.0219
XLOC_000555	AGAP005763	2L	1552	1723	1831	1352	1636	1858	0.439782	0.546007	0.587261	0.408013	0.508028	0.636349	0.52435	0.517463	1.01331
XLOC_000556	AGAP005761	2L	5303	4283	10830	4949	4417	12215	4.46583	4.03363	10.323	4.43863	4.07631	12.4331	6.27415	6.98266	0.898533
XLOC_000557	AGAP005765	2L	6166	6562	3829	7060	5559	3348	1.42257	1.69307	0.999891	1.73471	1.40548	0.933597	1.37184	1.35793	1.01025
XLOC_000558	AGAP005770	2L	2065	2737	3206	2301	2895	2198	1.03539	1.53471	1.81947	1.22872	1.59071	1.33203	1.46319	1.38382	1.05735
XLOC_000559	AGAP005772	2L	0	0	0	0	2	2	0	0	0	0	0.000737942	0.000813893	0	0.000517278	0
XLOC_000560	AGAP005774	2L	5165	2828	22552	3610	7656	21438	5.38422	3.29685	26.6094	4.00784	8.74607	27.011	11.7635	13.255	0.887477
XLOC_000562	AGAP005777	2L	31365	20049	15450	32577	19953	15879	14.7511	10.5448	8.22438	16.317	10.2836	9.02619	11.1734	11.8756	0.940872
XLOC_000563	AGAP005780	2L	1998	1478	1134	1906	1293	1025	0.644768	0.533395	0.414207	0.655061	0.457262	0.399793	0.53079	0.504039	1.05307
XLOC_000564	AGAP005783	2L	2457	1327	788	2222	1135	536	0.564116	0.340723	0.204779	0.543323	0.285573	0.148741	0.369872	0.325879	1.135
XLOC_000565	ntr	2L	1651	1097	704	1610	1280	853	2.04676	1.52087	0.987844	2.12567	1.73895	1.27812	1.51849	1.71425	0.885806
XLOC_000566	AGAP005791	2L	0	1	506	0	0	0	0	0.0045323	2.32113	0	0	0	0.775219	0
XLOC_000567	AGAP005793	2L	11	0	0	16	0	0	0.0314026	0	0	0.0486456	0	0	0.0104675	0.0162152	0.645538
XLOC_000568	AGAP005799	2L	83377	56405	42926	81172	57303	39373	33.7908	25.5644	19.691	35.0355	25.45	19.2865	26.3487	26.5907	0.990902
XLOC_000569	AGAP005801	2L	13504	8083	5806	14040	8500	5731	14.4712	9.68685	7.04233	16.0236	9.98207	7.42296	10.4001	11.1429	0.933343
XLOC_000570	AGAP005804	2L	366	395	302	5	15	3	0.916405	1.10604	0.855874	0.013333	0.0411581	0.00907885	0.959439	0.02119	45.2779
XLOC_000571	AGAP005806	2L	3866	4148	4035	3147	3787	3053	2.79493	3.35362	3.30179	2.42302	3.00029	2.66771	3.15011	2.69701	1.168
XLOC_000572	ntr	2L	27	0	2	31	12	0	0.104877	0	0.00879308	0.128241	0.0510804	0	0.0378899	0.0597738	0.633887
XLOC_000573	AGAP005807	2L	88412	80961	85379	88469	67687	99736	32.5513	33.3349	35.5799	34.6896	27.3099	44.3826	33.822	35.4607	0.95379
XLOC_000574	AGAP005810	2L	95	83	107	77	59	38	0.118373	0.115657	0.150906	0.102181	0.0805634	0.0572288	0.128312	0.079991	1.60408
XLOC_000575	AGAP005811	2L	8	9	3	19	7	7	0.0040011	0.00503383	0.00169827	0.0101203	0.00383659	0.00423146	0.00357773	0.00606278	0.590114
XLOC_000576	AGAP005814	2L	1	3	0	2	7	1	0.000648973	0.00217728	0	0.00138232	0.00497832	0.000784386	0.000942085	0.00238167	0.395556
XLOC_000577	AGAP005816	2L	322	488	687	345	517	513	0.0753952	0.127783	0.182071	0.0860316	0.132659	0.145181	0.128417	0.12129	1.05875
XLOC_000578	AGAP005818	2L	5422	2881	2527	4376	2773	2736	16.5651	9.84339	8.73849	14.2384	9.28416	10.1031	11.7157	11.2086	1.04524
XLOC_000580	AGAP005822	2L	4	4	8	0	0	0	0.00753378	0.00842519	0.0170545	0	0	0	0.0110045	0
XLOC_000582	AGAP005824	2L	11	8	5	6	2	3	0.00630886	0.00513115	0.00324582	0.00366488	0.00125703	0.00207961	0.00489528	0.00233384	2.09752
XLOC_000583	AGAP005826	2L	18149	11731	10422	17819	11636	9415	3.93062	2.84125	2.55479	4.11	2.76166	2.46452	3.10889	3.11206	0.998981
XLOC_000584	AGAP005827	2L	19	15	29	20	13	24	0.597723	0.527721	1.03262	0.670081	0.448176	0.912559	0.719355	0.676939	1.06266
XLOC_000586	AGAP005832	2L	3157	3712	6656	2712	3335	4262	1.08997	1.43322	2.60105	0.997192	1.26181	1.77851	1.70808	1.34583	1.26916
XLOC_000587	AGAP005835	2L	21	2	0	6	0	0	0.0360674	0.00384143	0	0.0109748	0	0	0.013303	0.00365828	3.6364
XLOC_000588	AGAP005840	2L	20060	19187	17971	23085	23228	23565	5.51701	5.90129	5.59425	6.76167	7.00073	7.83328	5.67085	7.19856	0.787776
XLOC_000589	AGAP005843	2L	0	0	4	0	2	0	0	0	0.00407752	0	0.00197391	0	0.00135917	0.00065797	2.0657
XLOC_000590	AGAP005846	2L	12	6	0	4	6	2	0.00452832	0.00253206	0	0.00160756	0.00248122	0.000912198	0.00235346	0.00166699	1.4118
XLOC_000591	ntr	2L	1013	1094	1232	952	1117	942	1.66254	2.00792	2.2886	1.66399	2.00897	1.8686	1.98635	1.84719	1.07534
XLOC_000592	ntr	2L	11	11	22	0	0	0	0.0682638	0.0763409	0.154531	0	0	0	0.0997121	0
XLOC_000593	AGAP005851	2L	70	35	13	98	55	26	0.0438863	0.0245395	0.0092251	0.0654347	0.0377879	0.0197019	0.0258836	0.0409748	0.631697
XLOC_000594	AGAP005854	2L	26	6	5	7	11	30	0.105104	0.0271246	0.0228777	0.0301366	0.04873	0.146578	0.051702	0.0751483	0.688
XLOC_000595	AGAP005855	2L	11	41	10	40	22	13	0.0358473	0.149422	0.0368858	0.138827	0.0785677	0.0512047	0.0740516	0.0895332	0.827086
XLOC_000596	AGAP005857	2L	1976	915	305	2103	931	399	1.75622	0.909452	0.306823	1.99059	0.906776	0.428616	0.990831	1.10866	0.893719
XLOC_000598	AGAP005864	2L	25	34	34	27	19	10	0.00529491	0.00805312	0.00815068	0.00609022	0.00440992	0.00255989	0.00716624	0.00435335	1.64615
XLOC_000599	AGAP005869	2L	14217	17290	21379	11782	16901	21291	13.6267	18.533	23.1936	12.0269	17.7523	24.6651	18.4511	18.1481	1.0167
XLOC_000600	AGAP005871	2L	7340	3578	1555	7469	3914	3014	6.52178	3.55531	1.56386	7.06779	3.81109	3.23681	3.88032	4.70523	0.824682
XLOC_000601	AGAP005872	2L	8959	9259	10764	241	225	99	12.4742	14.4173	16.9638	0.357372	0.343315	0.166606	14.6184	0.289098	50.5656
XLOC_000603	ntr	2L	14	27	24	0	6	2	0.079011	0.170408	0.153309	0	0.0371081	0.0136425	0.134243	0.0169169	7.93543
XLOC_000604	AGAP005876	2L	0	1	0	0	1	0	0	0.0486756	0	0	0.0476983	0	0.0162252	0.0158994	1.02049
XLOC_000606	ntr	2L	20	12	23	12	1	0	0.0952735	0.0639278	0.124013	0.0608799	0.00522036	0	0.0944047	0.0220334	4.28461
XLOC_000607	AGAP005880	2L	2424	2835	3823	363	779	975	1.72072	2.2506	3.0717	0.274432	0.606001	0.836538	2.34767	0.572324	4.102
XLOC_000608	AGAP005883	2L	47	51	26	68	44	19	0.0208629	0.025317	0.0130631	0.0321467	0.0214036	0.0101937	0.0197477	0.021248	0.929389
XLOC_000609	AGAP005884	2L	9818	6700	4365	8313	5895	4319	5.88704	4.49278	2.96247	5.30863	3.87361	3.13012	4.44743	4.10412	1.08365
XLOC_000610	AGAP005886	2L	774	603	517	716	546	376	0.344679	0.300302	0.260592	0.339577	0.266456	0.202379	0.301858	0.26947	1.12019
XLOC_000611	AGAP005887	2L	341	81	4818	443	102	8988	1.2914	0.34305	20.6523	1.78674	0.423316	41.1408	7.42893	14.4503	0.514103
XLOC_000612	AGAP005888	2L	2248	18962	86944	6115	24207	73283	15.1329	142.75	662.463	43.8403	178.577	596.256	273.449	272.891	1.00204
XLOC_000613	AGAP005889	2L	179706	43005	61859	126448	35769	58873	1184.63	317.035	461.551	887.735	258.396	469.073	654.406	538.401	1.21546
XLOC_000614	ntr	2L	297	55	29	255	50	31	0.580725	0.120266	0.0641814	0.531013	0.107138	0.0732621	0.255058	0.237138	1.07557
XLOC_000615	AGAP005891	2L	60865	68300	84384	51460	55778	69348	47.18	59.2076	74.0366	42.4825	47.3818	64.9721	60.1414	51.6121	1.16526
XLOC_000616	AGAP005893	2L	4596	4481	2564	4281	4768	1926	3.73292	4.07015	2.35713	3.7031	4.24388	1.89073	3.38673	3.27924	1.03278
XLOC_000617	AGAP005895	2L	3332	1383	480	3492	1249	514	3.52078	1.63427	0.57408	3.9297	1.44629	0.656449	1.90971	2.01081	0.949721
XLOC_000618	AGAP005897	2L	9237	6996	5477	7241	6331	4633	6.40536	5.42537	4.29885	5.34764	4.81109	3.8831	5.37653	4.68061	1.14868
XLOC_000619	AGAP005898	2L	36491	17869	11306	35300	19893	11325	11.3884	6.23655	3.99377	11.7328	6.80356	4.27188	7.20624	7.60276	0.947846
XLOC_000620	ntr	2L	37543	32140	35679	35546	31582	34873	10.5313	10.0824	11.3282	10.6193	9.70847	11.8235	10.6473	10.7171	0.993491
XLOC_000621	AGAP005902	2L	515	594	368	291	327	182	0.568373	0.733127	0.459696	0.342035	0.395487	0.242773	0.587065	0.326765	1.7966
XLOC_000622	AGAP005904	2L	4	6	0	5	7	0	0.00144066	0.00241668	0	0.00191788	0.00276285	0	0.00128578	0.00156024	0.824089
XLOC_000623	AGAP005908	2L	1994	2176	3392	2	11	16	5.22746	6.37956	10.0651	0.00558401	0.0316021	0.0506977	7.22403	0.0292946	246.599
XLOC_000624	AGAP005910	2L	31138	18023	16500	28852	15849	16496	22.6868	14.6851	13.607	22.3876	12.6544	14.5266	16.9929	16.5229	1.02845
XLOC_000625	AGAP005913	2L	952	640	731	764	906	688	0.236983	0.178167	0.205966	0.202547	0.247154	0.207001	0.207039	0.218901	0.945812
XLOC_000626	AGAP005914	2L	0	1	0	0	0	0	0	0.000411932	0	0	0	0	0.000137311	0
XLOC_000627	AGAP005917	2L	1009	507	348	1576	705	487	0.605242	0.340105	0.236273	1.0068	0.463431	0.353078	0.393873	0.607771	0.648062
XLOC_000628	AGAP005918	2L	57734	31160	21499	55496	31819	22358	26.8583	16.2111	11.3204	27.4954	16.2215	12.5714	18.1299	18.7628	0.966271
XLOC_000629	AGAP005919	2L	1392	1019	684	962	469	215	2.53752	2.07736	1.41131	1.86765	0.936918	0.47371	2.00873	1.09276	1.83822
XLOC_000632	AGAP005927	2L	14	4	3	1	2	0	0.0118812	0.00379628	0.00288171	0.000903822	0.00186003	0	0.00618639	0.000921284	6.71497
XLOC_000633	AGAP005931	2L	0	0	1	0	0	0	0	0	0.000809993	0	0	0	0.000269998	0
XLOC_000634	AGAP005934	2L	17248	11071	8839	18312	11686	8273	33.1138	23.7697	19.2074	37.4418	24.5863	19.1971	25.3636	27.0751	0.936789
XLOC_000635	AGAP005935	2L	14	9	5	19	13	10	0.013914	0.0100031	0.0056246	0.0201108	0.0141588	0.0120124	0.00984725	0.0154273	0.638299
XLOC_000636	AGAP005937	2L	22553	18394	12047	20987	17600	11750	23.7912	21.6998	14.3843	23.5784	20.3462	14.9815	19.9584	19.6354	1.01645
XLOC_000637	AGAP005940	2L	42027	19775	12376	39509	19581	12127	16.3286	8.59219	5.44249	16.3481	8.33708	5.69479	10.1211	10.1267	0.999451
XLOC_000638	AGAP005943	2L	6456	6955	5103	6095	6090	5112	1.39374	1.67912	1.24693	1.40134	1.44077	1.33387	1.43993	1.39199	1.03444
XLOC_000639	AGAP005947	2L	242684	167051	100714	231738	188107	116226	1065.05	819.87	500.283	1083.12	904.675	616.504	795.068	868.1	0.915871
XLOC_000640	AGAP005948	2L	3140	2355	2753	2821	2610	2778	1.54801	1.29838	1.5362	1.48115	1.41008	1.65531	1.46086	1.51551	0.96394
XLOC_000641	AGAP005950	2L	20	12	9	2	23	2	0.629182	0.422177	0.320469	0.0670081	0.792926	0.0760466	0.457276	0.311994	1.46566
XLOC_000643	AGAP005952	2L	402	430	54891	474	755	135858	0.308155	0.36862	47.6256	0.386966	0.634233	125.873	16.1008	42.298	0.380652
XLOC_000644	AGAP005953	2L	102	62	23	77	49	27	0.0278669	0.0189429	0.00711234	0.0224042	0.0146704	0.0089157	0.017974	0.0153301	1.17247
XLOC_000646	AGAP005959	2L	35	13	26	58	16	8	0.0872904	0.0362584	0.0733953	0.154055	0.0437297	0.0241152	0.065648	0.0739668	0.887533
XLOC_000647	AGAP005961	2L	49132	43044	50263	40262	41940	51947	31.1598	30.5288	36.0807	27.1942	29.1485	39.8193	32.5898	32.054	1.01671
XLOC_000648	AGAP005965	2L	1	0	1	1	0	1	0.00929056	0	0.0105157	0.00989447	0	0.0112291	0.00660209	0.00704119	0.937638
XLOC_000651	AGAP005972	2L	198	218	88	185	193	120	0.228937	0.281887	0.115168	0.22781	0.244549	0.167701	0.208664	0.213354	0.978018
XLOC_000652	AGAP005976	2L	9140	6697	4827	9532	6584	4682	2.8319	2.32049	1.6928	3.14534	2.23553	1.75334	2.28173	2.37807	0.959489
XLOC_000653	AGAP005975	2L	1	0	0	2	0	0	0.00298065	0	0	0.0063488	0	0	0.000993549	0.00211627	0.469482
XLOC_000654	AGAP005977	2L	12068	8688	8616	10149	8463	8410	8.85759	7.13127	7.15785	7.93331	6.80711	7.4607	7.71557	7.40037	1.04259
XLOC_000655	AGAP005980	2L	49272	29325	22172	42906	27490	21187	20.0173	13.3233	10.1955	18.5641	12.2388	10.4035	14.512	13.7355	1.05654
XLOC_000656	AGAP005982	2L	22405	49833	14879	22918	47712	15861	18.8082	46.7828	14.1375	20.4894	43.8923	16.093	26.5761	26.8249	0.990727
XLOC_000657	AGAP005984	2L	12640	6808	10892	11477	8300	15774	14.5462	8.76169	14.1875	14.0663	10.4674	21.9405	12.4984	15.4914	0.806799
XLOC_000658	AGAP005985	2L	11368	8200	5271	12407	8167	8010	22.2965	17.986	11.7015	25.9161	17.5539	18.9884	17.328	20.8195	0.832297
XLOC_000659	AGAP005986	2L	28201	44571	539	28631	47099	514	48.2007	85.1937	1.04273	52.1166	88.2183	1.06183	44.8124	47.1322	0.95078
XLOC_000660	AGAP005987	2L	9977	5355	6319	8351	6694	4608	9.97188	5.98554	7.14862	8.88928	7.33198	5.56664	7.70202	7.26263	1.0605
XLOC_000661	AGAP005988	2L	4719	3736	1632	6013	4366	1707	4.40223	3.8976	1.72322	5.974	4.46339	1.92469	3.34102	4.12069	0.81079
XLOC_000662	AGAP005989	2L	26	11	14	24	21	17	0.0126337	0.00597745	0.00769983	0.0124199	0.0111824	0.0099841	0.00877032	0.0111955	0.783382
XLOC_000665	AGAP006011	2L	2	10	14	0	0	11	0.0209727	0.117271	0.166169	0	0	0.139419	0.101471	0.0464729	2.18344
XLOC_000666	AGAP006013	2L	4	135	1513	12	152	1354	0.028625	1.0804	12.2552	0.091457	1.19203	11.7113	4.45474	4.33161	1.02843
XLOC_000667	AGAP006014	2L	3	0	0	8	2	0	0.00693749	0	0	0.0197025	0.00506838	0	0.0023125	0.00825697	0.280066
XLOC_000668	AGAP006019	2L	48	32	19	49	37	6	0.0588175	0.0438513	0.0263521	0.0639458	0.049685	0.00888628	0.043007	0.040839	1.05308
XLOC_000669	AGAP006021	2L	3491	4129	4658	2871	3442	3907	2.11885	2.80261	3.19998	1.85582	2.28939	2.86614	2.70715	2.33712	1.15833
XLOC_000670	AGAP006027	2L	4451	4976	4946	3880	4849	4308	2.11271	2.64137	2.65725	1.96139	2.52228	2.4715	2.47044	2.31839	1.06559
XLOC_000671	AGAP006028	2L	4941	8086	11292	5054	6692	6365	2.74945	5.0319	7.11212	2.99514	4.08081	4.28088	4.96449	3.78561	1.31141
XLOC_000672	AGAP006029	2L	0	0	0	0	1	0	0	0	0	0	0.00414028	0	0	0.00138009	0
XLOC_000674	AGAP006035	2L	1917	1487	1607	554	412	194	0.513923	0.445814	0.487628	0.158175	0.121041	0.062861	0.482455	0.114025	4.23112
XLOC_000675	AGAP006037	2L	410283	268528	157499	388971	282377	184744	569.267	416.667	247.347	574.778	429.358	309.818	411.093	437.985	0.938602
XLOC_000676	AGAP006038	2L	30547	23449	19510	28250	20938	16991	3.58112	3.07427	2.58883	3.52712	2.68995	2.40754	3.08141	2.87487	1.07184
XLOC_000677	AGAP006043	2L	1	0	0	0	1	0	0.00153719	0	0	0	0.00168456	0	0.000512396	0.000561519	0.912518
XLOC_000678	AGAP006045	2L	77	62	23	62	42	20	0.153198	0.13795	0.0517949	0.131373	0.0915737	0.0480946	0.114314	0.090347	1.26528
XLOC_000679	AGAP006046	2L	91	53	58	69	63	58	0.0214528	0.0139729	0.0154763	0.0173238	0.0162758	0.0165262	0.0169673	0.0167086	1.01548
XLOC_000683	AGAP006061	2L	0	2	0	0	0	0	0	0.000769784	0	0	0	0	0.000256595	0
XLOC_000684	AGAP006063	2L	51219	281346	136412	49509	383404	127227	24.0422	147.69	72.4757	24.7502	197.223	72.1815	81.4026	98.0517	0.830201
XLOC_000685	AGAP006066	2L	1272	1706	1914	1093	1740	1672	0.239531	0.35927	0.407957	0.219203	0.359073	0.380553	0.335586	0.31961	1.04999
XLOC_000686	AGAP006070	2L	1040	509	762	880	579	636	0.379824	0.20789	0.314992	0.34228	0.231732	0.280743	0.300902	0.284918	1.0561
XLOC_000687	AGAP006073	2L	2465	1877	976	1971	1785	1195	1.7676	1.50521	0.792159	1.50523	1.40269	1.03571	1.35499	1.31454	1.03077
XLOC_000688	AGAP006075	2L	4	0	3	0	5	3	0.0235361	0	0.0199798	0	0.0322405	0.0213353	0.0145053	0.0178586	0.81223
XLOC_000689	AGAP006076	2L	8	6	6	0	8	0	0.0507364	0.0425548	0.0430703	0	0.0556005	0	0.0454538	0.0185335	2.45252
XLOC_000690	AGAP006077	2L	17	5	7	43	1	1	0.084136	0.0276739	0.0392128	0.226648	0.00542364	0.00598186	0.0503409	0.0793512	0.634406
XLOC_000691	AGAP006078	2L	73	44	51	87	68	50	0.13338	0.0899058	0.105471	0.169293	0.136156	0.110418	0.109586	0.138622	0.790535
XLOC_000692	AGAP006080	2L	236	264	322	203	246	242	0.137488	0.171998	0.212327	0.12595	0.157053	0.170401	0.173938	0.151135	1.15088
XLOC_000694	AGAP006086	2L	925	832	150	929	834	125	1.69301	1.70297	0.310746	1.81086	1.67279	0.276523	1.23558	1.25339	0.985787
XLOC_000695	ntr	2L	76	105	77	76	81	56	0.257992	0.39861	0.295855	0.274762	0.301325	0.229765	0.317486	0.268617	1.18193
XLOC_000696	AGAP006089	2L	20829	29735	46150	21007	28273	37270	6.47758	10.3414	16.2447	6.9576	9.63551	14.009	11.0212	10.2007	1.08044
XLOC_000697	AGAP006091	2L	5663	3816	2665	5640	3898	2565	2.4162	1.8208	1.287	2.56281	1.82258	1.32275	1.84133	1.90271	0.967742
XLOC_000698	AGAP006094	2L	21303	22731	17159	20294	22250	16869	6.18094	7.37563	5.63511	6.27094	7.07461	5.91571	6.39723	6.42042	0.996388
XLOC_000699	ntr	2L	19	24	20	10	3	8	0.0909187	0.128433	0.108324	0.0509625	0.0157318	0.0462693	0.109225	0.0376545	2.90073
XLOC_000700	AGAP006098	2L	146	97	108	22	11	45	0.304594	0.226311	0.255028	0.0488811	0.0251489	0.113471	0.261978	0.0625003	4.19163
XLOC_000702	AGAP006101	2L	117822	59850	41568	116027	67215	46506	37.7003	21.4166	15.0548	39.5393	23.5691	17.9858	24.7239	27.0314	0.914635
XLOC_000704	AGAP006107	2L	36672	35785	27198	34742	33924	23773	7.49666	8.18089	6.29313	7.56377	7.59973	5.87382	7.32356	7.01244	1.04437
XLOC_000705	AGAP006108	2L	0	0	0	1	0	0	0	0	0	0.000374243	0	0	0	0.000124748	0
XLOC_000706	AGAP006111	2L	32142	51494	31680	29722	48751	31485	9.85687	17.66	10.9963	9.70722	16.3836	11.6701	12.8377	12.5869	1.01992
XLOC_000707	ntr	2L	148	182	222	1	23	16	0.200705	0.276016	0.340757	0.00144426	0.0341808	0.0262252	0.272492	0.0206167	13.217
XLOC_000708	AGAP006115	2L	17789	14557	17636	15163	11909	16780	7.6901	7.03751	8.62933	6.98098	5.64175	8.7675	7.78565	7.13008	1.09194
XLOC_000709	AGAP006116	2L	3	5	0	0	0	0	0.00103824	0.00193515	0	0	0	0	0.000991131	0
XLOC_000710	AGAP006117	2L	499	259	945	365	187	701	0.11423	0.0663048	0.244854	0.0889861	0.0469114	0.193954	0.141796	0.109951	1.28963
XLOC_000711	AGAP006122	2L	14899	8117	5128	13251	8994	5523	7.9509	4.84419	3.09744	7.5311	5.25981	3.56236	5.29751	5.45109	0.971826
XLOC_000712	AGAP006126	2L	8344	8641	13750	8343	9940	16099	15.5313	17.9873	28.969	16.5389	20.2758	36.219	20.8292	24.3446	0.855598
XLOC_000713	AGAP006128	2L	13661	14008	8780	12950	10338	8774	7.6151	8.73245	5.53967	7.688	6.31521	5.91145	7.29574	6.63822	1.09905
XLOC_000716	AGAP006130	2L	1	3	1	2	0	0	0.000583004	0.00195596	0.000659884	0.0012418	0	0	0.00106628	0.000413934	2.57597
XLOC_000718	AGAP006131	2L	992	808	549	879	837	452	0.658027	0.599391	0.412193	0.620972	0.608438	0.362388	0.556537	0.530599	1.04888
XLOC_000719	AGAP006135	2L	434	371	699	417	346	820	0.170328	0.162831	0.310507	0.174295	0.14881	0.388969	0.214555	0.237358	0.903933
XLOC_000720	AGAP006138	2L	3369	1712	779	3173	1778	1073	4.57069	2.59748	1.19623	4.5846	2.64345	1.75948	2.78813	2.99584	0.930667
XLOC_000721	AGAP006139	2L	1	0	0	1	0	0	0.000339862	0	0	0.000361954	0	0	0.000113287	0.000120651	0.938964
XLOC_000722	AGAP006142	2L	1453	2598	836	1509	2619	1002	0.844934	1.68952	0.55025	0.934538	1.66898	0.704252	1.02823	1.10259	0.932563
XLOC_000723	AGAP006144	2L	122	99	1528	93	152	1512	0.195876	0.177756	2.77678	0.159021	0.267439	2.93412	1.05014	1.12019	0.937463
XLOC_000725	AGAP006149	2L	0	0	35	0	0	27	0	0	0.112992	0	0	0.0930786	0.037664	0.0310262	1.21394
XLOC_000726	AGAP006151	2L	4297	7154	67385	4562	4016	72548	12.9414	24.0952	229.707	14.6326	13.2546	264.085	88.9147	97.3242	0.913593
XLOC_000727	AGAP006156	2L	1836	2471	2594	1740	2145	2187	0.465575	0.700739	0.744532	0.469912	0.596077	0.6703	0.636948	0.578763	1.10053
XLOC_000728	AGAP013661	2L	0	1	0	0	0	2	0	0.0438682	0	0	0	0.0948235	0.0146227	0.0316078	0.46263
XLOC_000729	ntr	2L	76	56	66	0	0	0	0.176909	0.145777	0.17389	0	0	0	0.165525	0
XLOC_000730	AGAP006160	2L	9161	5821	3514	8650	6365	3437	19.8148	14.0803	8.60289	19.9257	15.087	8.98522	14.166	14.666	0.965908
XLOC_000731	AGAP006161	2L	1	0	0	0	0	0	0.00146288	0	0	0	0	0	0.000487626	0
XLOC_000732	AGAP006163	2L	1704	1030	791	1592	1093	796	2.3257	1.57213	1.22196	2.31408	1.6348	1.31311	1.7066	1.754	0.972978
XLOC_000733	AGAP006165	2L	30081	20589	14304	33430	20761	14835	3.99876	3.0608	2.15222	4.73283	3.02441	2.38355	3.0706	3.38026	0.90839
XLOC_000734	AGAP028266	2L	0	3	0	0	1	2	0	0.100566	0	0	0.0328489	0.0724595	0.0335219	0.0351028	0.954964
XLOC_000735	AGAP006167	2L	53	22	39	3	8	16	0.0679309	0.0315341	0.0565786	0.00409509	0.0112367	0.0247865	0.0520145	0.0133728	3.88959
XLOC_000736	AGAP006168	2L	12622	8603	7909	12074	7424	7876	5.55237	4.23221	3.93793	5.65656	3.57887	4.18754	4.57417	4.47433	1.02232
XLOC_000737	AGAP006170	2L	1058	1023	1536	3	8	0	4.89324	5.29119	8.04079	0.0147769	0.0405471	0	6.07508	0.0184413	329.427
XLOC_000738	AGAP006171	2L	22276	10221	4884	22249	9899	5724	10.0311	5.14718	2.48932	10.6702	4.88494	3.11539	5.88919	6.22349	0.946283
XLOC_000740	AGAP006181	2L	9	15	16	53	28	103	0.0355234	0.066211	0.0714806	0.222791	0.121112	0.491374	0.0577383	0.278426	0.207374
XLOC_000741	AGAP006182	2L	50	38	61	16	54	56	0.199835	0.169844	0.275948	0.0681038	0.236512	0.270515	0.215209	0.19171	1.12257
XLOC_000742	AGAP006184	2L	21077	13679	40751	19798	13377	44297	24.594	17.8501	53.8214	24.6032	17.1056	62.4738	32.0885	34.7275	0.924008
XLOC_000743	AGAP006186	2L	627103	617647	1246731	631030	686812	1479668	140.995	155.3	317.273	151.1	169.223	402.098	204.523	240.807	0.849321
XLOC_000744	AGAP006187	2L	146077	50634	731	172287	42223	397	594.29	230.37	3.36613	746.483	188.245	1.95214	276.009	312.227	0.884001
XLOC_000745	AGAP006191	2L	198	223	454	127	221	195	0.534511	0.673229	1.38721	0.365129	0.653796	0.636252	0.864985	0.551725	1.56778
XLOC_000746	ntr	2L	23	24	28	15	5	20	0.0291153	0.033976	0.0401189	0.0202226	0.00693621	0.0306004	0.0344034	0.0192531	1.7869
XLOC_000747	AGAP006205	2L	13740	6998	3219	12213	6323	3507	8.43941	4.80691	2.23791	7.98911	4.25605	2.60354	5.16141	4.94957	1.0428
XLOC_000748	AGAP006207	2L	136	86	696	121	95	170	0.122727	0.0867895	0.710898	0.116289	0.0939472	0.185419	0.306805	0.131885	2.32631
XLOC_000749	AGAP006209	2L	2702	1916	2252	4303	3694	2607	5.84827	4.63772	5.51705	9.91891	8.76187	6.82003	5.33434	8.50027	0.62755
XLOC_000750	ntr	2L	12	21	23	10	25	33	0.042038	0.082271	0.0911979	0.0373088	0.0959752	0.139726	0.0718356	0.0910034	0.789373
XLOC_000751	ntr	2L	13342	11367	4357	11037	10358	3022	3.09479	2.94865	1.14392	2.72654	2.63296	0.847244	2.39579	2.06892	1.15799
XLOC_000752	AGAP006220	2L	34863	18029	20013	22297	12988	16582	5.01756	2.90179	3.26014	3.41763	2.04846	2.88448	3.7265	2.78353	1.33877
XLOC_000753	AGAP006226	2L	18	26	6	9	19	1	0.00797221	0.0128779	0.00300784	0.00424522	0.00922186	0.000535316	0.00795267	0.00466746	1.70385
XLOC_000754	AGAP006228	2L	32533	21020	13634	28480	20661	11455	31.0979	22.4702	14.7512	28.9933	21.643	13.2344	22.7731	21.2902	1.06965
XLOC_000755	AGAP006231	2L	2211	1759	781	2039	1506	671	0.769965	0.685039	0.307844	0.756224	0.574733	0.282428	0.587616	0.537795	1.09264
XLOC_000756	AGAP006234	2L	2	0	0	0	0	0	0.000932874	0	0	0	0	0	0.000310958	0
XLOC_000757	AGAP006239	2L	69759	36086	17382	72008	36970	17614	30.4047	17.5892	8.57505	33.425	17.6583	9.27901	18.8563	20.1208	0.937156
XLOC_000758	AGAP006241	2L	522	529	552	140	410	496	0.866103	0.981571	1.03666	0.247388	0.745489	0.994682	0.961443	0.662519	1.45119
XLOC_000759	AGAP006242	2L	297	234	267	50	50	91	2.71172	2.3893	2.75928	0.486194	0.500284	1.00423	2.6201	0.663569	3.9485
XLOC_000760	AGAP006244	2L	35553	24053	9896	34909	22370	11789	22.8351	17.2767	7.19419	23.8789	15.7453	9.15179	15.7687	16.2587	0.969863
XLOC_000761	AGAP006247	2L	12266	8795	6868	11275	9893	5681	32.9726	26.4395	20.8967	32.2788	29.1432	18.4577	26.7696	26.6266	1.00537
XLOC_000764	AGAP006255	2L	213	134	97	134	143	53	0.210966	0.148424	0.108743	0.141348	0.155213	0.0634472	0.156045	0.120003	1.30034
XLOC_000765	ntr	2L	3	90	15856	0	150	41879	0.00666115	0.223479	39.8491	0	0.364987	112.39	13.3597	37.585	0.355454
XLOC_000766	AGAP006262	2L	25	203	347	24	308	501	0.0192335	0.174655	0.302165	0.0196644	0.259673	0.465864	0.165351	0.2484	0.665663
XLOC_000767	AGAP006264	2L	5016	5178	3163	4263	5426	3315	10.8493	12.5249	7.74358	9.82002	12.8613	8.66628	10.3726	10.4492	0.992671
XLOC_000768	AGAP006266	2L	2064	1106	730	2089	1060	708	2.65617	1.59173	1.06333	2.8631	1.4949	1.10124	1.77041	1.81975	0.972888
XLOC_000771	AGAP006275	2L	11187	1120	7312	10041	1081	7779	38.057	4.26094	28.1549	36.3788	4.03	31.9851	23.4909	24.1313	0.973463
XLOC_000772	AGAP006278	2L	87511	82659	36915	83601	100211	39567	201.781	213.145	96.3425	205.296	253.217	110.269	170.423	189.594	0.898884
XLOC_000773	AGAP006279	2L	1251	715	472	1147	1118	849	1.35063	0.863277	0.576788	1.31884	1.32275	1.10787	0.93023	1.24982	0.744292
XLOC_000774	AGAP006281	2L	4562	2519	1447	4065	2594	1385	6.28312	3.87985	2.25572	5.96254	3.91515	2.30554	4.13956	4.06108	1.01933
XLOC_000775	AGAP006282	2L	6704	5012	3746	5258	3984	2757	2.82996	2.36605	1.78982	2.36384	1.84299	1.40665	2.32861	1.87116	1.24447
XLOC_000777	AGAP006328	2L	11004	8668	6765	10701	8062	6442	4.14951	3.65538	2.88742	4.29756	3.33156	2.9361	3.5641	3.52174	1.01203
XLOC_000778	AGAP006326	2L	0	0	0	1	0	0	0	0	0	0.0469987	0	0	0	0.0156662	0
XLOC_000779	AGAP006327	2L	43619	24975	10752	56376	38289	15435	103.738	66.4253	28.9432	142.793	99.7915	44.3682	66.3688	95.6508	0.693865
XLOC_000780	AGAP006329	2L	2	0	1	0	0	0	0.0882603	0	0.0499496	0	0	0	0.04607	0
XLOC_000781	AGAP006330	2L	16273	10535	8376	16100	10760	8837	11.2525	8.14674	6.55565	11.8566	8.15367	7.38568	8.65163	9.13197	0.947401
XLOC_000787	AGAP006337	2L	6	0	0	0	0	0	0.264781	0	0	0	0	0	0.0882603	0
XLOC_000788	AGAP006340	2L	134705	65134	41815	124014	62754	38261	45.8694	24.8036	16.1164	44.974	23.4174	15.7471	28.9298	28.0462	1.03151
XLOC_000789	AGAP006341	2L	0	0	0	1	1	0	0	0	0	0.0463549	0.0476983	0	0	0.0313511	0
XLOC_000790	AGAP006343	2L	3	6	1	0	8	6	0.00976651	0.0218442	0.0036848	0	0.0285408	0.0236087	0.0117652	0.0173832	0.676813
XLOC_000791	ntr	2L	982	662	789	1153	682	793	0.238163	0.179551	0.216589	0.297813	0.181262	0.232456	0.211435	0.237177	0.891464
XLOC_000792	AGAP006345	2L	4473	2511	2545	4272	2622	2609	0.991723	0.622594	0.638669	1.00873	0.637063	0.699147	0.750995	0.781646	0.960787
XLOC_000793	AGAP006349	2L	210	116	1496	858	617	4647	0.148707	0.0918621	1.19906	0.647068	0.478801	3.97729	0.479875	1.70105	0.282105
XLOC_000794	AGAP006350	2L	1264	2897	3043	1154	2485	2931	1.14194	2.92692	3.11167	1.11033	2.46026	3.20048	2.39351	2.25702	1.06047
XLOC_000795	AGAP006351	2L	0	0	1	0	2	0	0	0	0.0492653	0	0.0953967	0	0.0164218	0.0317989	0.516426
XLOC_000797	AGAP006355	2L	20202	15048	5106	18921	17219	5852	17.8254	14.8488	5.09943	17.7803	16.6499	6.24097	12.5912	13.5571	0.928756
XLOC_000799	AGAP006358	2L	14	8	2	4	4	0	0.0104079	0.00665105	0.00168291	0.00316697	0.00325875	0	0.00624727	0.00214191	2.91668
XLOC_000800	ntr	2L	68841	42214	39535	64266	33604	37039	13.2735	9.10249	8.6281	13.1968	7.10046	8.63176	10.3347	9.64301	1.07173
XLOC_000801	ntr	2L	10	16	8	3	10	8	0.0384669	0.0688295	0.0348317	0.0122902	0.0421547	0.0371947	0.047376	0.0305465	1.55095
XLOC_000802	AGAP006362	2L	158	13978	2469	89	24238	2554	0.343617	33.9961	6.07764	0.206138	57.7661	6.71339	13.4725	21.5619	0.624828
XLOC_000804	AGAP006364	2L	12273	13981	26363	12238	14357	24422	6.23435	7.94229	15.1576	6.62067	7.99213	14.9943	9.77809	9.86902	0.990787
XLOC_000806	AGAP006368	2L	1261	4837	7636	1174	18598	6119	1.80888	7.75956	12.3981	1.79355	29.236	10.6091	7.32219	13.8796	0.527552
XLOC_000807	AGAP006369	2L	332	442	4713	323	755	6032	0.294661	0.438706	4.73455	0.305308	0.734328	6.47067	1.82264	2.50344	0.728055
XLOC_000808	AGAP006370	2L	258	142	877	132	67	1240	0.276573	0.170233	1.06411	0.1507	0.0787087	1.60663	0.503638	0.612012	0.822922
XLOC_000809	AGAP006372	2L	1	0	0	0	0	0	0.0037469	0	0	0	0	0	0.00124897	0
XLOC_000811	AGAP006374	2L	7826	7865	7469	6314	7546	6308	4.2843	4.81511	4.62806	3.68125	4.52705	4.17384	4.57582	4.12738	1.10865
XLOC_000812	AGAP006376	2L	36736	112560	38964	32745	170226	40965	6.29748	21.5787	7.56023	5.97821	31.9786	8.48773	11.8122	15.4815	0.762984
XLOC_000813	AGAP006377	2L	4128	2189	1860	3321	2428	1541	7.1129	4.21813	3.62757	6.09434	4.58473	3.20932	4.9862	4.62946	1.07706
XLOC_000814	AGAP006382	2L	5411	8974	11837	5116	11578	9413	0.806565	1.49594	1.9971	0.812163	1.89127	1.69587	1.4332	1.46644	0.977338
XLOC_000815	AGAP006384	2L	2	1	0	0	2	0	0.00100677	0.000562947	0	0	0.00110329	0	0.000523239	0.000367763	1.42276
XLOC_000816	AGAP006386	2L	13595	12304	16862	10848	13043	14606	8.2625	8.36268	11.5995	7.02155	8.68697	10.7292	9.40821	8.81257	1.06759
XLOC_000817	AGAP006388	2L	1415	716	503	1122	675	458	0.67497	0.381951	0.271577	0.569996	0.35285	0.264057	0.442833	0.395634	1.1193
XLOC_000819	AGAP006396	2L	620	350	273	365	278	95	0.193971	0.122456	0.0966728	0.121615	0.0953122	0.035923	0.1377	0.0842835	1.63377
XLOC_000820	AGAP006398	2L	8	2	0	6	8	2	0.0151213	0.00422763	0	0.0120782	0.016571	0.00456913	0.00644965	0.0110728	0.582479
XLOC_000821	AGAP006400	2L	54797	33318	53152	79879	41162	100384	89.8402	61.0885	98.6348	139.475	73.9552	198.922	83.1879	137.451	0.605219
XLOC_000822	AGAP006401	2L	1	3	1	0	0	4	0.0441301	0.148055	0.0499496	0	0	0.213353	0.0807116	0.0711177	1.1349
XLOC_000823	AGAP006403	2L	9506	6919	4284	9555	7099	4108	3.18575	2.59313	1.62502	3.41032	2.60717	1.66398	2.46797	2.56049	0.963865
XLOC_000824	ntr	2L	3289	3977	6355	0	0	0	4.23092	5.72128	9.25301	0	0	0	6.40174	0
XLOC_000825	AGAP006407	2L	0	0	0	0	1	0	0	0	0	0	0.000869842	0	0	0.000289947	0
XLOC_000826	AGAP006409	2L	2979	2294	1662	2145	2254	1025	13.3128	11.4646	8.4067	10.2088	11.0385	5.53637	11.0614	8.92791	1.23896
XLOC_000827	AGAP006410	2L	167194	19487	4247	159023	19553	4914	268.166	34.9539	7.71014	271.64	34.3681	9.52625	103.61	105.178	0.985091
XLOC_000828	AGAP006411	2L	5851	4343	2951	6030	4009	2385	1.2525	1.03969	0.71501	1.37472	0.94046	0.617075	1.0024	0.977418	1.02556
XLOC_000829	AGAP006416	2L	5453	11250	19478	4489	10762	19560	10.3071	23.7804	41.6717	9.03651	22.2921	44.6861	25.2531	25.3382	0.996638
XLOC_000830	AGAP006418	2L	28	4	4227	6	2	11	0.0931585	0.014883	15.9182	0.0212602	0.0072921	0.0442344	5.34207	0.0242622	220.181
XLOC_000831	AGAP006419	2L	12	2	4	2	1	0	0.0454993	0.00848048	0.0171664	0.00807615	0.00415511	0	0.0237154	0.00407709	5.81676
XLOC_000832	AGAP006420	2L	46	6	14	49	0	33	0.158696	0.0231487	0.0546679	0.180034	0	0.137602	0.0788375	0.105879	0.744602
XLOC_000833	AGAP006421	2L	6	0	2	0	0	10	0.0204771	0	0.00772582	0	0	0.0412498	0.00940099	0.0137499	0.683712
XLOC_000834	AGAP006426	2L	425	144	503	606	175	522	0.156349	0.0592426	0.209445	0.237426	0.0705507	0.232102	0.141679	0.180026	0.786989
XLOC_000835	AGAP006430	2L	7651	6007	25183	5672	5949	29480	4.308	3.78253	16.0495	3.4013	3.67079	20.0627	8.04668	9.04492	0.889635
XLOC_000836	AGAP006432	2L	3172	11429	17062	7012	26390	27619	4.16128	16.7675	25.335	9.79685	37.9395	43.793	15.4212	30.5098	0.505453
XLOC_000837	AGAP006434	2L	16	11	3	22	18	20	0.0302607	0.0232658	0.00642209	0.0443131	0.0373069	0.0457185	0.0199829	0.0424462	0.470781
XLOC_000838	AGAP006436	2L	31359	26741	18285	31498	26530	14862	5.81325	5.54372	3.83662	6.21857	5.38955	3.32995	5.06453	4.97936	1.01711
XLOC_000840	ntr	2L	40	42	55	38	53	37	0.14492	0.170171	0.225542	0.146623	0.210427	0.162022	0.180211	0.173024	1.04154
XLOC_000841	AGAP006442	2L	1481	3410	3377	1215	5342	5037	2.33186	6.00438	6.0183	2.03739	9.21741	9.58566	4.78485	6.94682	0.688782
XLOC_000842	AGAP006444	2L	2878	3542	4343	2696	3315	3709	0.958339	1.319	1.63687	0.956091	1.20968	1.49276	1.30474	1.21951	1.06989
XLOC_000843	AGAP006446	2L	2092	853	406	1769	873	431	2.93728	1.33937	0.645217	2.64522	1.34325	0.731415	1.64062	1.57329	1.04279
XLOC_000844	AGAP006447	2L	8	23	17	8	9	2	0.0413316	0.132888	0.0994118	0.0440183	0.0509558	0.012489	0.0912107	0.035821	2.54629
XLOC_000845	AGAP006452	2L	185034	482970	705674	167729	409757	525562	27.7282	80.9389	119.694	26.7688	67.2907	95.1914	76.1203	63.0837	1.20666
XLOC_000846	AGAP006455	2L	144	101	108	178	93	86	0.86004	0.674597	0.73009	1.13221	0.608692	0.620809	0.754909	0.787237	0.958935
XLOC_000847	AGAP006456	2L	73891	71434	90018	61800	71179	80270	186.037	201.132	256.528	165.71	196.39	244.267	214.566	202.122	1.06156
XLOC_000848	ntr	2L	11	15	20	66	42	56	0.066828	0.101912	0.137528	0.427032	0.279624	0.411204	0.102089	0.37262	0.273977
XLOC_000849	AGAP006459	2L	232014	180457	158835	217609	184710	157744	254.732	221.569	197.384	254.447	222.238	209.327	224.562	228.671	0.982032
XLOC_000850	ntr	2L	443	387	202	400	212	146	0.763741	0.74614	0.394176	0.734435	0.400532	0.304228	0.634686	0.479731	1.323
XLOC_000851	AGAP006460	2L	51822	48477	29558	49392	44175	25475	10.852	11.3527	7.00596	11.0155	10.1375	6.44784	9.73689	9.20028	1.05833
XLOC_000852	AGAP006461	2L	23592	15659	12760	21577	14463	12102	9.01835	6.69411	5.52089	8.78424	6.05869	5.59143	7.07779	6.81145	1.0391
XLOC_000853	AGAP006462	2L	29649	24524	13116	29497	25876	12733	32.9737	30.5011	16.5103	34.937	31.5365	17.1156	26.6617	27.863	0.956885
XLOC_000854	AGAP006463	2L	6365	881	5675	6881	783	5676	4.22742	0.654364	4.26618	4.8672	0.569898	4.55641	3.04932	3.33117	0.915391
XLOC_000855	AGAP006465	2L	297	126	3542	333	228	5054	0.246263	0.116837	3.3242	0.294061	0.207174	5.06502	1.2291	1.85542	0.662439
XLOC_000856	AGAP006466	2L	22	8	6	8	7	4	0.0351444	0.0142919	0.0108488	0.0136105	0.0122543	0.00772318	0.020095	0.011196	1.79484
XLOC_000857	AGAP006467	2L	2095	115	22540	2020	27	34802	2.5436	0.156145	30.9752	2.61196	0.0359241	51.0707	11.225	17.9062	0.626878
XLOC_000858	AGAP006468	2L	2	5	4	0	3	1	0.00116772	0.00326472	0.00264342	0	0.0019195	0.000705688	0.00235862	0.000875064	2.69537
XLOC_000860	AGAP006472	2L	19089	9454	6475	18821	8168	5515	6.5127	3.60712	2.50043	6.83867	3.05388	2.27419	4.20675	4.05558	1.03727
XLOC_000861	AGAP006473	2L	45251	31637	26744	37370	30358	22958	31.4271	24.5719	21.0232	27.6408	23.1051	19.2714	25.6741	23.3391	1.10005
XLOC_000862	AGAP006474	2L	23318	14256	5820	22540	14922	5799	9.55259	6.53122	2.69867	9.8341	6.69908	2.87135	6.26083	6.46818	0.967943
XLOC_000863	AGAP006477	2L	13531	6622	3962	14008	7277	3807	5.50698	3.01397	1.82513	6.0717	3.2456	1.87271	3.4487	3.73	0.924583
XLOC_000864	ntr	2L	26	30	31	4	17	6	0.0722761	0.0932631	0.0975393	0.0118422	0.051788	0.0201593	0.0876928	0.0279298	3.13976
XLOC_000865	AGAP006478	2L	118213	75285	26644	126573	73763	36852	47.2164	33.6281	12.0455	53.8418	32.2868	17.7907	30.9633	34.6397	0.893867
XLOC_000866	AGAP006479	2L	9880	12373	13299	9479	12488	15362	3.81392	5.34142	5.81073	3.89698	5.28283	7.16748	4.98869	5.4491	0.915508
XLOC_000867	AGAP006485	2L	35	95	28	4	113	18	0.131451	0.399014	0.119029	0.0159996	0.465087	0.0817096	0.216498	0.187599	1.15405
XLOC_000868	AGAP006487	2L	165	48	66	289	79	0	0.6197	0.201607	0.280568	1.15597	0.325149	0	0.367292	0.493706	0.743948
XLOC_000869	AGAP006493	2L	9016	7452	1721	7424	5858	1189	7.40046	6.84044	1.5989	6.48983	5.26929	1.17959	5.27993	4.3129	1.22422
XLOC_000871	AGAP006497	2L	266707	6572	536	217856	6368	928	771.791	21.2682	1.7556	671.407	20.1942	3.24576	264.938	231.616	1.14387
XLOC_000872	AGAP006498	2L	869	30	14	668	41	20	5.11321	0.197407	0.0932392	4.18602	0.264372	0.142235	1.80129	1.53088	1.17664
XLOC_000873	ntr	2L	493	400	0	712	225	0	2.39884	2.17661	0	3.68965	1.19976	0	1.52515	1.62981	0.935788
XLOC_000874	AGAP006507	2L	1	0	0	0	0	0	0.00436452	0	0	0	0	0	0.00145484	0
XLOC_000875	AGAP006509	2L	0	1	0	0	0	0	0	0.000979146	0	0	0	0	0.000326382	0
XLOC_000876	AGAP006511	2L	33029	14897	5688	33898	15234	6975	30.4808	15.3743	5.94137	33.3162	15.4065	7.77998	17.2655	18.8342	0.916709
XLOC_000877	ntr	2L	37143	90314	46958	37604	92062	46203	12.814	34.8442	18.3364	13.8163	34.8054	19.2656	21.9982	22.6291	0.972119
XLOC_000878	ntr	2L	370	296	312	0	3	6	1.39127	1.24471	1.32789	0	0.0123621	0.0272688	1.32129	0.0132103	100.02
XLOC_000879	ntr	2L	107	114	152	0	0	0	0.209218	0.249279	0.336399	0	0	0	0.264965	0
XLOC_000880	AGAP006516	2L	9350	10065	13414	8502	10736	13911	2.78195	3.34902	4.51744	2.69407	3.50056	5.00264	3.54947	3.73242	0.950982
XLOC_000881	AGAP006517	2L	28004	19814	14532	26080	19404	13633	10.5638	8.35872	6.20473	10.4775	8.02141	6.21578	8.37576	8.23824	1.01669
XLOC_000882	AGAP006528	2L	34507	22235	18384	30704	19155	16590	8.15664	5.87771	4.91859	7.72947	4.96186	4.73973	6.31764	5.81035	1.08731
XLOC_000883	AGAP006532	2L	32665	9793	10130	30564	9411	12046	20.54	6.88654	7.20982	20.4682	6.48504	9.15514	11.5455	12.0361	0.959235
XLOC_000885	AGAP006535	2L	4968	2027	917	4438	1801	897	2.00778	0.916126	0.41947	1.91017	0.79764	0.438158	1.11446	1.04866	1.06275
XLOC_000886	AGAP006536	2L	1311	535	250	1316	610	290	1.85382	0.846029	0.40013	1.98185	0.945264	0.49564	1.03333	1.14092	0.905697
XLOC_000887	AGAP006537	2L	773	186	94	814	201	59	3.00993	0.809948	0.414288	3.37561	0.857693	0.277673	1.41139	1.50366	0.938637
XLOC_000888	AGAP006540	2L	1800	594	227	1741	786	209	2.48989	0.918883	0.35541	2.56482	1.19148	0.349427	1.25473	1.36858	0.916811
XLOC_000889	AGAP006538	2L	0	1	2	1	0	0	0	0.0493517	0.0998992	0.0469987	0	0	0.0497503	0.0156662	3.17564
XLOC_000890	AGAP006539	2L	3030	75	11	3123	37	2	11.8419	0.327797	0.0486594	12.9987	0.158466	0.00944736	4.07277	4.38887	0.927977
XLOC_000891	AGAP006541	2L	2558	1479	793	2199	1675	1106	6.00718	3.88423	2.10785	5.49979	4.31065	3.13927	3.99975	4.31657	0.926604
XLOC_000892	AGAP006543	2L	0	0	2	1	2	0	0	0	0.00240078	0.00112948	0.00232442	0	0.00080026	0.0011513	0.695094
XLOC_000893	AGAP006546	2L	4010	13150	4246	3721	19996	4902	3.35915	12.3191	4.02589	3.31967	18.3564	4.9632	6.56803	8.87974	0.739665
XLOC_000894	AGAP006547	2L	8273	6458	3171	7505	5571	3459	4.86965	4.25108	2.11265	4.70475	3.59357	2.46087	3.74446	3.5864	1.04407
XLOC_000895	AGAP006555	2L	31	52	64	9	27	5	0.254518	0.477449	0.594748	0.0786955	0.242929	0.049617	0.442238	0.123747	3.57373
XLOC_000896	ntr	2L	25	7	34	20	8	21	0.222505	0.069673	0.342511	0.189575	0.0780275	0.225903	0.211563	0.164502	1.28608
XLOC_000897	AGAP006560	2L	0	2	4	0	0	7	0	0.0285407	0.057773	0	0	0.107962	0.0287712	0.0359872	0.799485
XLOC_000898	AGAP006561	2L	0	0	2	0	0	0	0	0	0.0135456	0	0	0	0.00451522	0
XLOC_000900	AGAP028428	2L	1	7	1	1	3	1	0.0060986	0.0477414	0.00690282	0.00649503	0.0200498	0.00737112	0.0202476	0.0113053	1.79098
XLOC_000901	AGAP006569	2L	13372	14181	55333	13321	15717	53748	8.00297	9.49137	37.4831	8.49068	10.3082	38.8795	18.3258	19.2261	0.953173
XLOC_000902	AGAP006570	2L	146	2987	34	137	3844	10	0.0501509	1.14744	0.0132191	0.0501184	1.447	0.00415173	0.403602	0.500423	0.806522
XLOC_000903	AGAP006572	2L	204	181	169	7	48	10	0.701497	0.696051	0.657778	0.0256357	0.180882	0.0415623	0.685109	0.0826933	8.28493
XLOC_000904	AGAP006574	2L	7958	7860	7358	7409	8082	6102	1.1999	1.32535	1.25573	1.18974	1.33542	1.11203	1.26033	1.2124	1.03953
XLOC_000906	AGAP006595	2L	782	670	68	711	1149	54	1.13768	1.09008	0.111975	1.10163	1.83187	0.0949538	0.779912	1.00948	0.772585
XLOC_000907	AGAP006596	2L	823	845	1216	0	29	0	1.18971	1.36604	1.98962	0	0.0459406	0	1.51512	0.0153135	98.9401
XLOC_000908	AGAP006598	2L	5437	9582	4498	4630	9950	4332	1.33741	2.6359	1.25234	1.21294	2.68218	1.28795	1.74188	1.72769	1.00822
XLOC_000909	AGAP006600	2L	2274	1587	760	2201	1973	735	17.4525	13.6211	6.60203	17.9903	16.5941	6.81802	12.5585	13.8008	0.909986
XLOC_000910	AGAP006601	2L	1194	814	715	1054	749	515	0.372377	0.283903	0.252395	0.350082	0.255988	0.194129	0.302892	0.266733	1.13556
XLOC_000912	AGAP006605	2L	603	557	527	638	447	358	0.201213	0.207856	0.199043	0.226731	0.163458	0.144386	0.202704	0.178192	1.13756
XLOC_000913	AGAP006608	2L	12749	9688	7069	11501	9649	6799	7.98193	6.78317	5.00941	7.66864	6.62022	5.14494	6.5915	6.47793	1.01753
XLOC_000914	AGAP006609	2L	23459	5737	10072	18779	4349	11840	18.7422	5.12583	9.10803	15.9785	3.80768	11.4332	10.992	10.4064	1.05627
XLOC_000915	AGAP006610	2L	2175	4724	3029	1751	4412	3083	3.46927	8.42665	5.46858	2.97451	7.71209	5.94368	5.78817	5.54343	1.04415
XLOC_000916	AGAP006611	2L	1012	693	541	862	503	357	1.277	0.97794	0.772691	1.15843	0.695566	0.544482	1.00921	0.799493	1.26231
XLOC_000917	AGAP006613	2L	45197	38186	30954	43777	43585	28831	79.1226	74.7588	61.3344	81.6184	83.6155	61.0034	71.7386	75.4124	0.951284
XLOC_000918	AGAP006615	2L	1	14	5	5	8	10	0.000552586	0.00865157	0.00312728	0.00294253	0.00484449	0.00667888	0.00411048	0.00482197	0.852448
XLOC_000919	AGAP006617	2L	16590	21562	7885	14327	21183	7499	27.5405	40.0296	14.8158	25.3298	38.5364	15.0464	27.462	26.3042	1.04401
XLOC_000920	AGAP006618	2L	1162	672	374	964	688	382	0.374187	0.242002	0.136317	0.330606	0.242789	0.148679	0.250835	0.240691	1.04215
XLOC_000922	AGAP006626	2L	9649	7734	5039	7890	7288	4634	8.45051	7.57481	4.99507	7.35916	6.99467	4.90524	7.00679	6.41969	1.09145
XLOC_000923	AGAP006629	2L	10773	8057	8811	9573	8030	8823	6.50386	5.4397	6.02083	6.15507	5.31261	6.43805	5.98813	5.96858	1.00328
XLOC_000925	AGAP006632	2L	15	28	10	8	10	7	0.0047035	0.00981871	0.00354917	0.00267159	0.00343628	0.00265296	0.00602379	0.00292028	2.06275
XLOC_000926	ntr	2L	171	123	119	127	105	58	0.319606	0.257093	0.251746	0.252798	0.215063	0.131024	0.276148	0.199628	1.38331
XLOC_000927	AGAP006636	2L	2308	2198	2026	2251	2233	2116	0.832675	0.886818	0.827324	0.8649	0.88285	0.922696	0.848939	0.890149	0.953704
XLOC_000928	AGAP006642	2L	5440	2243	1929	4494	2248	1816	1.97768	0.911911	0.793752	1.73996	0.895594	0.79795	1.22778	1.1445	1.07276
XLOC_000929	AGAP006643	2L	2916	1610	2116	3213	2173	2909	2.73149	1.68657	2.24349	3.20534	2.23064	3.29351	2.22052	2.90983	0.763109
XLOC_000930	AGAP006644	2L	0	1	0	1	0	0	0	0.00092776	0	0.000883527	0	0	0.000309253	0.000294509	1.05006
XLOC_000931	AGAP006645	2L	164022	145169	88576	163609	131759	95102	96.8336	95.844	59.1884	102.868	85.2438	67.8605	83.9553	85.3242	0.983956
XLOC_000932	AGAP006646	2L	6138	4093	1845	5961	3808	1708	7.71467	5.75307	2.62472	7.97922	5.24501	2.59467	5.36415	5.27297	1.01729
XLOC_000933	AGAP006647	2L	3507	4792	5205	4113	6166	7269	3.17646	4.85391	5.33612	3.96751	6.12026	7.95768	4.4555	6.01515	0.740713
XLOC_000935	AGAP006650	2L	1	2	1	11	0	1	0.00174293	0.00389832	0.00197278	0.0204185	0	0.00210661	0.00253801	0.00750838	0.338024
XLOC_000936	AGAP006652	2L	56495	46234	22840	54917	42713	20091	10.6116	9.71177	4.85582	10.9857	8.79202	4.56116	8.39306	8.11296	1.03452
XLOC_000937	AGAP006653	2L	9540	10251	13249	9471	10277	14644	4.4485	5.34563	6.99271	4.7034	5.25158	8.25332	5.59561	6.06944	0.921933
XLOC_000938	AGAP006654	2L	472	245	407	438	259	515	0.508379	0.295106	0.496177	0.502424	0.305706	0.670435	0.433221	0.492855	0.879003
XLOC_000939	AGAP006655	2L	9901	9189	9079	1637	1262	1336	6.61045	6.861	6.86099	1.164	0.923357	1.07811	6.77748	1.05515	6.42321
XLOC_000942	AGAP006664	2L	1246	107	73	1137	205	168	4.42347	0.424811	0.293335	4.29889	0.797548	0.720871	1.71387	1.9391	0.883848
XLOC_000943	AGAP006665	2L	24469	21744	20939	25309	22413	18197	5.86637	5.82988	5.68206	6.46219	5.8886	5.27299	5.79277	5.87459	0.986073
XLOC_000944	AGAP006669	2L	59075	47051	31741	55925	51163	28093	12.0238	10.7096	7.3123	12.1225	11.4117	6.91096	10.0152	10.1484	0.986876
XLOC_000945	AGAP006670	2L	3	0	0	0	0	0	0.0028582	0	0	0	0	0	0.000952735	0
XLOC_000946	AGAP006673	2L	6	0	0	6	0	0	0.0206323	0	0	0.0219734	0	0	0.00687742	0.00732448	0.938964
XLOC_000947	AGAP006674	2L	274	3	0	339	18	2	0.945276	0.0115743	0	1.24554	0.0680517	0.00833953	0.31895	0.440645	0.723826
XLOC_000948	AGAP006675	2L	1	0	0	0	0	0	0.00106659	0	0	0	0	0	0.00035553	0
XLOC_000949	AGAP006677	2L	351	186	229	302	12	16	0.375255	0.222382	0.277109	0.343856	0.0140591	0.0206749	0.291582	0.126197	2.31053
XLOC_000951	AGAP006686	2L	130091	109905	100706	137728	103354	101294	19.8772	18.7799	17.4165	22.4121	17.3059	18.7066	18.6912	19.4749	0.95976
XLOC_000952	AGAP006690	2L	1662	2514	1378	1630	2882	1398	0.877791	1.48488	0.823769	0.91685	1.66806	0.892423	1.06215	1.15911	0.916346
XLOC_000953	AGAP006694	2L	18	18	31	29	27	34	0.0424593	0.0474832	0.0827672	0.0728533	0.0697947	0.0969354	0.0575699	0.0798611	0.720875
XLOC_000954	ntr	2L	2408	2783	3844	0	2	0	9.61194	12.4232	17.3674	0	0.00874869	0	13.1342	0.00291623	4503.82
XLOC_000955	AGAP006697	2L	0	4	0	4	3	0	0	0.0136012	0	0.0129528	0.00999611	0	0.00453374	0.00764962	0.592675
XLOC_000956	ntr	2L	2187	2353	3965	15	8	36	5.44585	6.55248	11.1752	0.0397795	0.0218306	0.108349	7.72452	0.0566529	136.348
XLOC_000957	ntr	2L	47	6	2	137	0	0	0.140618	0.0200753	0.00677282	0.436531	0	0	0.0558221	0.14551	0.38363
XLOC_000958	AGAP006704	2L	2	0	0	0	0	0	0.00374249	0	0	0	0	0	0.0012475	0
XLOC_000960	AGAP006711	2L	7285	1881	362	4741	4398	677	24.7828	7.1561	1.39388	17.1768	16.3959	2.78364	11.1109	12.1188	0.916837
XLOC_000961	AGAP006713	2L	14	0	8	0	1	0	0.00411805	0	0.00266348	0	0.000322346	0	0.00226051	0.000107449	21.0381
XLOC_000962	AGAP006716	2L	143	147	295	148	97	224	0.0658785	0.0757341	0.153825	0.072614	0.0489709	0.124727	0.0984791	0.0821038	1.19945
XLOC_000963	AGAP006722	2L	82053	2360	504	73735	2529	771	1278	41.1071	8.88515	1223.1	43.1663	14.5143	442.665	426.927	1.03686
XLOC_000964	AGAP006726	2L	1	1	0	0	0	0	0.000339245	0.000379385	0	0	0	0	0.000239543	0
XLOC_000965	AGAP006728	2L	173	133	154	43	29	34	0.119966	0.103141	0.120873	0.0317565	0.0220378	0.0284967	0.11466	0.0274303	4.18005
XLOC_000966	AGAP006732	2L	3	1	3	2	3	1	0.00279534	0.00104203	0.00316396	0.0019847	0.00306332	0.0011262	0.00233378	0.00205808	1.13396
XLOC_000967	AGAP006732	2L	95	32	59	122	39	59	0.0432574	0.016295	0.0304078	0.0591626	0.0194608	0.0324707	0.0299867	0.0370314	0.809765
XLOC_000968	AGAP006731	2L	2	0	2	0	0	0	0.0126841	0	0.0143568	0	0	0	0.00901363	0
XLOC_000969	AGAP006733	2L	61851	37059	25965	56847	41640	25011	31.0906	20.8326	14.7729	30.4327	22.9378	15.1956	22.232	22.8553	0.972728
XLOC_000970	AGAP006736	2L	11169	2618	6276	11759	3389	6503	9.04154	2.37009	5.75053	10.1379	3.00648	6.36276	5.72072	6.50239	0.879787
XLOC_000971	AGAP006737	2L	409	398	567	18	2	8	1.45363	1.5819	2.28092	0.0681324	0.00778966	0.0343656	1.77215	0.0367625	48.2053
XLOC_000972	AGAP006738	2L	2895	107	18230	2603	192	22730	12.0085	0.496352	85.5898	11.4991	0.872768	113.957	32.6982	42.1097	0.776501
XLOC_000973	AGAP006739	2L	134	496	14	39	420	18	0.12377	0.51234	0.0146364	0.0383641	0.425125	0.0200949	0.216915	0.161195	1.34567
XLOC_000974	AGAP006740	2L	11484	1795	1859	9979	2057	2210	16.9558	2.96385	3.10672	15.6915	3.32827	3.94386	7.67546	7.65453	1.00273
XLOC_000975	AGAP006743	2L	924	415	65	1159	410	97	2.69595	1.35411	0.214659	3.60142	1.31094	0.34207	1.42157	1.75148	0.811643
XLOC_000976	AGAP006744	2L	1898	1254	585	1697	1064	629	2.71651	2.00715	0.947692	2.58671	1.66884	1.0881	1.89045	1.78122	1.06132
XLOC_000977	AGAP006745	2L	11363	5598	2028	11738	5141	1353	18.7848	10.3494	3.79471	20.6661	9.31366	2.70343	10.9763	10.8944	1.00752
XLOC_000978	AGAP006746	2L	549	212	215	567	180	181	0.158421	0.0684138	0.0702225	0.174251	0.0569209	0.0631281	0.0990192	0.0981	1.00937
XLOC_000979	ntr	2L	235	174	94	263	204	82	0.957285	0.792664	0.433409	1.14098	0.910671	0.403729	0.727786	0.818462	0.889212
XLOC_000980	AGAP006749	2L	718	521	241	646	561	339	0.337079	0.273534	0.128062	0.322991	0.288621	0.192358	0.246225	0.26799	0.918784
XLOC_000981	AGAP006751	2L	0	2	0	1	0	0	0	0.0664172	0	0.0316253	0	0	0.0221391	0.0105418	2.10013
XLOC_000983	AGAP006753	2L	0	0	0	1	0	0	0	0	0	0.04077	0	0	0	0.01359	0
XLOC_000985	AGAP006755	2L	48819	34942	26615	49230	35616	27651	26.0655	20.8638	16.0842	27.9936	20.8392	17.844	21.0045	22.2256	0.94506
XLOC_000986	AGAP006757	2L	26625	24612	15779	15872	23776	14296	16.9432	17.5154	11.3653	10.7569	16.5807	10.9957	15.2746	12.7778	1.19541
XLOC_000987	AGAP006758	2L	4647	2626	1965	4193	2168	1940	2.31466	1.46277	1.10783	2.22429	1.1834	1.16794	1.62842	1.52521	1.06767
XLOC_000988	AGAP006761	2L	47	20	4	66	5	0	0.0473033	0.0225108	0.00455669	0.0707437	0.0055147	0	0.0247902	0.0254195	0.975246
XLOC_000989	AGAP006762	2L	1262	1607	1400	1211	1215	983	0.38357	0.546221	0.481626	0.391995	0.404688	0.361112	0.470472	0.385932	1.21906
XLOC_000990	AGAP006764	2L	24	16	14	0	0	0	0.0229828	0.0171348	0.0151746	0	0	0	0.0184307	0
XLOC_000991	AGAP006766	2L	163706	86936	32050	137176	88306	35135	225.078	133.67	49.8761	200.862	133.05	58.3863	136.208	130.766	1.04162
XLOC_000992	AGAP006767	2L	46	84	63	41	41	30	0.020041	0.0409268	0.031067	0.0190238	0.0195751	0.0157974	0.0306782	0.0181321	1.69193
XLOC_000993	AGAP006769	2L	195	311	121	273	501	102	0.104819	0.186954	0.0736188	0.156286	0.295123	0.066269	0.121797	0.172559	0.705828
XLOC_000994	AGAP006771	2L	55489	31103	5691	48510	27760	5381	55.3735	34.7107	6.42806	51.5557	30.358	6.49025	32.1708	29.468	1.09172
XLOC_000995	AGAP006772	2L	12837	14069	15776	11769	12659	14216	3.75337	4.60032	5.22097	3.66479	4.05617	5.02388	4.52489	4.24828	1.06511
XLOC_000996	AGAP006775	2L	0	1	0	0	1	1	0	0.000175664	0	0	0.000172137	0.000189853	5.85545e-05	0.000120663	0.485272
XLOC_000997	AGAP006777	2L	9247	6110	4349	8154	5941	4663	5.05091	3.7323	2.68878	4.74341	3.5562	3.07849	3.824	3.7927	1.00825
XLOC_000999	AGAP006783	2L	0	0	1	0	0	0	0	0	0.000803838	0	0	0	0.000267946	0
XLOC_001000	AGAP006785	2L	549	297	288	463	263	153	1.07346	0.649438	0.637387	0.964154	0.563545	0.361584	0.786763	0.629761	1.2493
XLOC_001001	AGAP006786	2L	99	80	39	109	77	47	0.112745	0.101887	0.0502718	0.132203	0.0960976	0.0646941	0.0883015	0.0976649	0.904128
XLOC_001002	AGAP006788	2L	84	56	1885	45	35	106	0.398952	0.297438	10.1333	0.227617	0.182166	0.608486	3.60989	0.339423	10.6354
XLOC_001003	AGAP006790	2L	236	156	51	436	203	97	0.55463	0.409999	0.135662	1.09126	0.522812	0.275528	0.366763	0.629867	0.582287
XLOC_001004	AGAP006794	2L	4	36	23	1	31	12	0.00518543	0.0521908	0.0337481	0.00138062	0.0440397	0.0188022	0.0303748	0.0214075	1.41888
XLOC_001005	ntr	2L	2480	2809	2087	1913	2010	1581	0.544604	0.689839	0.518738	0.447399	0.483708	0.419628	0.584394	0.450245	1.29795
XLOC_001006	AGAP006798	2L	3648	1981	908	2940	1727	749	4.37233	2.65527	1.2318	3.75281	2.26834	1.08503	2.75313	2.36873	1.16228
XLOC_001007	AGAP006800	2L	31884	21737	12882	31923	23827	13283	13.5528	10.3329	6.19778	14.4514	11.099	6.82427	10.0278	10.7916	0.929228
XLOC_001008	ntr	2L	13	57	17	2	46	0	0.0335547	0.164532	0.0496655	0.00549782	0.130115	0	0.0825842	0.0452041	1.82692
XLOC_001011	AGAP006806	2L	1	0	0	0	0	0	0.000610798	0	0	0	0	0	0.000203599	0
XLOC_001012	AGAP006810	2L	4101	2539	1941	3268	2790	2003	5.97724	4.13848	3.20209	5.07276	4.45629	3.52854	4.43927	4.35253	1.01993
XLOC_001013	AGAP006813	2L	124	56	51	89	43	36	0.12001	0.060611	0.0558681	0.0917356	0.0456062	0.0421117	0.0788298	0.0598178	1.31783
XLOC_001015	AGAP006818	2L	15588	6037	4788	19668	9337	6424	19.4995	8.44544	6.7793	26.2026	12.7997	9.71277	11.5748	16.2384	0.712803
XLOC_001016	AGAP006819	2L	6507	10555	36012	6628	14969	47238	4.23845	7.68867	26.5503	4.5979	10.6851	37.1895	12.8258	17.4908	0.733287
XLOC_001017	AGAP006820	2L	10259	7013	4541	9566	6972	4925	10.488	8.01784	5.25454	10.4152	7.81093	6.0855	7.92012	8.10388	0.977325
XLOC_001018	AGAP006821	2L	60759	30950	20183	54821	34916	24739	82.8557	47.1997	31.1526	79.6177	52.1789	40.7753	53.736	57.524	0.93415
XLOC_001019	AGAP006823	2L	893	9027	6196	801	9336	6264	0.259906	2.93816	2.04114	0.248283	2.97772	2.20353	1.7464	1.80985	0.964944
XLOC_001020	AGAP006825	2L	10889	16437	12495	10418	16412	11696	2.00861	3.39077	2.6088	2.04665	3.31763	2.60765	2.66939	2.65731	1.00455
XLOC_001021	AGAP006828	2L	4925	322956	236797	2071	621477	320040	3.77984	277.19	205.703	1.69277	522.698	296.876	162.224	273.756	0.592588
XLOC_001022	AGAP006829	2L	14172	3076	16599	13322	1606	14417	29.4504	7.14848	39.0426	29.4836	3.65733	36.2108	25.2138	23.1173	1.09069
XLOC_001023	AGAP006830	2L	254	939	67791	232	1685	63037	0.816028	3.37368	246.513	0.793799	5.93239	244.777	83.5676	83.8344	0.996818
XLOC_001024	AGAP006831	2L	225	139	26234	201	149	30373	0.379061	0.261883	50.025	0.360639	0.275087	61.8468	16.8886	20.8275	0.810882
XLOC_001026	AGAP006835	2L	7801	2399	34829	8625	3170	30015	12.4933	4.29658	63.134	14.7108	5.56344	58.0989	26.6413	26.1244	1.01979
XLOC_001027	AGAP006837	2L	93	8	102447	114	14	124296	0.643781	0.0619315	802.696	0.840448	0.106204	1039.96	267.8	346.968	0.77183
XLOC_001028	AGAP006838	2L	545	111	937	601	139	1244	1.10579	0.251864	2.15185	1.29868	0.309065	3.0507	1.16983	1.55281	0.753364
XLOC_001029	AGAP006839	2L	31	8	89544	30	6	92307	0.117821	0.0340031	385.207	0.121432	0.0249903	424.033	128.453	141.393	0.908482
XLOC_001030	AGAP006840	2L	149	4945	57410	59	33695	49133	0.250624	9.30184	109.3	0.105691	62.1097	99.8878	39.6175	54.0344	0.73319
XLOC_001031	AGAP006841	2L	1	3	9	0	0	10	0.00735502	0.0246759	0.0749244	0	0	0.0888971	0.0356517	0.0296324	1.20314
XLOC_001032	AGAP006842	2L	6	0	85	2	0	165	0.0441301	0	0.707619	0.0156662	0	1.4668	0.250583	0.494156	0.507093
XLOC_001033	AGAP006846	2L	8	4	17	0	1	11	0.0588402	0.0329011	0.141524	0	0.00806014	0.0977868	0.077755	0.0352823	2.2038
XLOC_001034	AGAP006849	2L	2	2	20933	0	4	15469	0.00909119	0.0101669	107.701	0	0.0199255	84.9877	35.9067	28.3359	1.26718
XLOC_001035	AGAP006850	2L	0	4	21021	0	2	14435	0	0.0364443	193.844	0	0.0178563	142.142	64.6269	47.3867	1.36382
XLOC_001036	AGAP006851	2L	2	0	52377	5	10	43486	0.0162942	0	482.992	0.0433834	0.0892815	428.209	161.003	142.781	1.12762
XLOC_001037	AGAP006852	2L	0	0	36971	0	9	27268	0	0	340.927	0	0.0803534	268.51	113.642	89.53	1.26932
XLOC_001038	AGAP006859	2L	1	41	87661	0	114	65385	0.00861076	0.394814	854.367	0	1.07573	680.492	284.923	227.189	1.25412
XLOC_001039	AGAP006861	2L	1	3	81674	7	17	56565	0.0081471	0.0273332	753.154	0.0607368	0.151779	556.999	251.063	185.737	1.35171
XLOC_001040	AGAP006862	2L	0	7	48248	10	7	30648	0	0.0674072	470.237	0.0917048	0.0660538	318.968	156.768	106.375	1.47373
XLOC_001041	AGAP006864	2L	0	8	49075	4	14	36235	0	0.0514974	319.732	0.0245211	0.0883111	252.093	106.594	84.0685	1.26795
XLOC_001042	AGAP006866	2L	10	105	22557	20	412	15045	0.0518331	0.608644	132.338	0.110405	2.34025	94.2547	44.3329	32.2351	1.3753
XLOC_001043	AGAP006867	2L	380	234664	34615	691	411029	49466	0.834416	576.252	86.032	1.61595	989.077	131.283	221.04	373.992	0.591027
XLOC_001044	AGAP006868	2L	2446	1526	1046590	3500	10003	1149215	1.06144	0.740559	514.057	1.61755	4.75693	602.758	171.953	203.044	0.846875
XLOC_001045	AGAP006870	2L	571	362	162	508	466	244	0.378132	0.268091	0.121428	0.35828	0.338183	0.195299	0.255884	0.297254	0.860826
XLOC_001046	AGAP006872	2L	228	129	99	168	127	130	0.114085	0.0721856	0.0560694	0.089527	0.0696396	0.0786214	0.08078	0.0792627	1.01914
XLOC_001047	AGAP006874	2L	0	2	6	0	0	2	0	0.00569443	0.0172902	0	0	0.00615441	0.00766155	0.00205147	3.73466
XLOC_001048	AGAP006875	2L	0	0	0	0	1	0	0	0	0	0	0.00274388	0	0	0.000914625	0
XLOC_001049	AGAP006876	2L	6	4	10	0	2	11	0.0152392	0.0113615	0.028748	0	0.00556671	0.0337681	0.0184496	0.0131116	1.40712
XLOC_001050	AGAP006877	2L	57	18	65	47	20	51	0.0598711	0.0211437	0.0772774	0.0525764	0.0230213	0.0647465	0.0527641	0.0467814	1.12789
XLOC_001051	AGAP006879	2L	101416	113665	179301	84881	123577	144129	396.354	496.788	793.152	353.296	529.265	680.82	562.098	521.127	1.07862
XLOC_001052	AGAP006880	2L	6160	4557	2049	5169	4250	1605	4.49635	3.71985	1.69285	4.01825	3.39959	1.41598	3.30301	2.94461	1.12172
XLOC_001053	AGAP006883	2L	1781	1016	564	1575	991	491	0.476539	0.304015	0.170809	0.448813	0.29058	0.158789	0.317121	0.299394	1.05921
XLOC_001054	AGAP006885	2L	63952	40140	18277	66962	34709	22389	25.4285	17.8489	8.22561	28.3561	15.124	10.7598	17.1677	18.08	0.949541
XLOC_001057	AGAP006887	2L	802	688	498	359	326	327	0.363257	0.348494	0.255309	0.173175	0.161814	0.179016	0.322353	0.171335	1.88142
XLOC_001058	AGAP006889	2L	4168	2360	1192	4040	2472	1690	5.28041	3.34364	1.70928	5.45095	3.432	2.5878	3.44444	3.82358	0.900842
XLOC_001059	AGAP006890	2L	36440	43468	15504	35020	41930	14822	23.7699	31.7093	11.447	24.3286	29.9732	11.6858	22.3087	21.9959	1.01422
XLOC_001060	AGAP006892	2L	8688	10354	8925	8240	9389	8403	4.87376	6.4956	5.66695	4.92292	5.77195	5.69747	5.67877	5.46411	1.03929
XLOC_001061	ntr	2L	1588	1068	517	1552	945	399	1.2748	0.958805	0.469763	1.32689	0.831347	0.38714	0.901123	0.848459	1.06207
XLOC_001062	AGAP006893	2L	2585	1396	519	2191	1089	490	1.42993	0.863586	0.324951	1.29076	0.660145	0.327607	0.872821	0.759505	1.1492
XLOC_001063	AGAP006895	2L	0	0	1	0	4	5	0	0	0.00109113	0	0.0042257	0.00582578	0.00036371	0.00335049	0.108554
XLOC_001064	ntr	2L	8	13	12	31	16	15	0.0415342	0.0754791	0.070517	0.171407	0.0910321	0.0941263	0.0625101	0.118855	0.525935
XLOC_001065	AGAP006897	2L	23	54	39	26	34	46	0.0333696	0.0876162	0.0640449	0.0401743	0.0540581	0.080665	0.0616769	0.0582991	1.05794
XLOC_001066	AGAP006899	2L	21	9	26	6	14	4	0.160396	0.0768748	0.224773	0.0488064	0.117182	0.0369265	0.154015	0.0676383	2.27703
XLOC_001067	AGAP006902	2L	6466	10282	14791	6165	9613	11727	1.18142	2.10094	3.05888	1.19964	1.9248	2.58975	2.11374	1.90473	1.10973
XLOC_001068	AGAP006903	2L	1088	919	690	645	735	590	1.95974	1.85119	1.40674	1.23731	1.45082	1.28447	1.73922	1.3242	1.31341
XLOC_001069	AGAP006904	2L	29237	19634	18435	29349	22014	21878	19.3575	14.5376	13.8152	20.6948	15.9726	17.5077	15.9034	18.0583	0.88067
XLOC_001070	AGAP006905	2L	4130	115	20	2045	148	22	12.815	0.399055	0.0702416	6.7579	0.503255	0.0825076	4.42809	2.44789	1.80894
XLOC_001071	AGAP006906	2L	6275	6436	1213	5446	6421	2838	9.09995	10.4378	1.99105	8.41112	10.2044	4.97441	7.17626	7.8633	0.912627
XLOC_001072	AGAP006907	2L	5050	1285	1197	5601	1876	2709	10.3856	2.95535	2.78631	12.2675	4.22796	6.73367	5.37575	7.74304	0.694269
XLOC_001073	AGAP006909	2L	14998	9056	4593	12627	8809	5381	22.0315	14.877	7.63667	19.7543	14.1807	9.55383	14.8484	14.4963	1.02429
XLOC_001074	AGAP006910	2L	32207	12164	5877	29980	10676	7441	76.9425	32.4982	15.8916	76.2779	27.9501	21.4858	41.7775	41.9046	0.996966
XLOC_001075	AGAP006911	2L	101784	40191	6433	100735	33518	8275	209.867	92.6746	15.0133	221.206	75.7359	20.6223	105.852	105.855	0.999972
XLOC_001076	AGAP006914	2L	1669	778	211	1827	840	374	1.74557	0.909969	0.249781	2.03502	0.962759	0.472776	0.968439	1.15685	0.837132
XLOC_001077	AGAP006915	2L	6459	4297	2923	5529	4579	3167	18.1295	13.4882	9.28638	16.5279	14.0848	10.7442	13.6347	13.7856	0.989051
XLOC_001078	AGAP006916	2L	8873	6702	2653	7574	6310	2044	7.80316	6.5913	2.64079	7.09375	6.08118	2.17262	5.67841	5.11585	1.10997
XLOC_001079	AGAP006921	2L	68998	70668	52437	69622	77288	54175	46.6849	53.4724	40.1582	50.1692	57.3073	44.3039	46.7718	50.5935	0.924463
XLOC_001080	AGAP006920	2L	1	5	0	2	0	0	0.0104864	0.0586357	0	0.022336	0	0	0.0230407	0.00744534	3.09464
XLOC_001081	AGAP006930	2L	149	96	47	150	73	39	0.380264	0.273991	0.135767	0.4077	0.204164	0.1203	0.26334	0.244055	1.07902
XLOC_001082	AGAP006931	2L	3095	12	10	1365	15	2	3.73347	0.0161883	0.0136536	1.75362	0.019829	0.00291599	1.25444	0.592122	2.11855
XLOC_001084	AGAP006936	2L	890	594	472	545	385	239	0.256891	0.19174	0.154205	0.167535	0.121781	0.0833798	0.200945	0.124232	1.6175
XLOC_001086	AGAP006942	2L	0	0	1	0	0	0	0	0	0.00044482	0	0	0	0.000148273	0
XLOC_001089	AGAP006947	2L	3	3	6	0	4	0	0.00229358	0.00256496	0.00519206	0	0.00335128	0	0.0033502	0.00111709	2.99903
XLOC_001090	AGAP006950	2L	2651	1913	822	2309	2058	740	5.10188	4.11721	1.79056	4.73255	4.34035	1.7213	3.66988	3.59807	1.01996
XLOC_001091	AGAP006951	2L	9651	7051	4726	8530	7565	4249	1.90536	1.55676	1.05607	1.79351	1.63671	1.0139	1.50606	1.48137	1.01667
XLOC_001092	AGAP006959	2L	29598	21293	10141	32773	13538	11736	44.2559	35.6051	17.1627	52.1886	22.1831	21.2096	32.3413	31.8604	1.01509
XLOC_001093	AGAP006960	2L	13595	10293	6722	12540	8142	5845	17.6168	14.9161	9.85921	17.306	11.5621	9.15451	14.1307	12.6742	1.11492
XLOC_001094	AGAP006962	2L	14983	7447	4162	15407	6165	5481	7.23174	4.01969	2.27375	7.91978	3.26088	3.19747	4.50839	4.79271	0.940677
XLOC_001095	AGAP006965	2L	41177	28174	17067	40097	26957	16665	14.6135	11.1819	6.85572	15.1552	10.4841	7.14838	10.8837	10.9292	0.995835
XLOC_001096	AGAP006968	2L	6	0	317	7	7	138	0.0063931	0	0.38231	0.00794345	0.00817366	0.177723	0.129568	0.0646132	2.00528
XLOC_001097	AGAP006969	2L	12910	7465	7679	12781	7336	6916	4.00233	2.58811	2.69456	4.2199	2.49232	2.59146	3.095	3.10123	0.997992
XLOC_001098	AGAP006972	2L	12	7	3	7	1	0	0.0283483	0.0184931	0.00802164	0.0176114	0.00258883	0	0.0182877	0.00673342	2.71596
XLOC_001099	AGAP006976	2L	14	3	8910	29	11	9796	0.0360188	0.00863155	25.9463	0.0794602	0.0310136	30.4616	8.66364	10.1907	0.850152
XLOC_001100	AGAP006986	2L	3	0	14	6	0	9	0.0230244	0	0.121616	0.0490422	0	0.0834859	0.0482136	0.044176	1.0914
XLOC_001101	AGAP006990	2L	13362	7410	4276	13022	6366	3978	5.25901	3.2615	1.90488	5.45835	2.74573	1.89235	3.47513	3.36548	1.03258
XLOC_001102	AGAP006993	2L	0	0	0	1	0	0	0	0	0	0.000924313	0	0	0	0.000308104	0
XLOC_001104	AGAP006998	2L	14949	10035	7284	13752	8844	7103	11.9764	8.99082	6.60513	11.7336	7.76466	6.87797	9.19079	8.79208	1.04535
XLOC_001105	AGAP006999	2L	651	937	1254	496	635	1302	0.705721	1.13595	1.53867	0.572644	0.754369	1.70595	1.12678	1.01099	1.11453
XLOC_001106	AGAP007001	2L	0	0	2	0	1	0	0	0	0.00189332	0	0.000916552	0	0.000631108	0.000305517	2.0657
XLOC_001107	ntr	2L	4726	16201	11184	3110	17313	9411	1.16822	4.47856	3.12913	0.81873	4.68986	2.8117	2.9253	2.77343	1.05476
XLOC_001108	AGAP007010	2L	8581	8150	6741	8361	7604	6855	1.70833	1.81451	1.51899	1.77274	1.65896	1.64948	1.68061	1.69372	0.992259
XLOC_001109	AGAP007013	2L	1	2	0	1	6	2	0.0123154	0.0275451	0	0.0131159	0.0809763	0.0297702	0.0132868	0.0412875	0.321813
XLOC_001110	AGAP007015	2L	400	36	60	432	20	51	0.229123	0.023061	0.0389007	0.263539	0.0125545	0.0353088	0.0970284	0.103801	0.934758
XLOC_001111	AGAP007017	2L	1	1	0	0	3	0	0.000548106	0.000612959	0	0	0.00180196	0	0.000387022	0.000600652	0.644336
XLOC_001112	AGAP007019	2L	13556	9611	5740	12485	8800	5793	8.81007	6.98527	4.22237	8.64146	6.26742	4.55045	6.67257	6.48644	1.02869
XLOC_001113	AGAP007021	2L	23	28	33	10	16	14	0.0631629	0.0859922	0.102576	0.0292473	0.0481518	0.0464693	0.0839103	0.0412895	2.03225
XLOC_001114	AGAP007025	2L	10798	5319	2587	11369	5490	2483	7.27353	4.00681	1.9724	8.15596	4.05259	2.02154	4.41758	4.74336	0.931318
XLOC_001115	AGAP007027	2L	652	714	235	592	817	193	0.216179	0.264747	0.0881923	0.209045	0.296857	0.0773441	0.189706	0.194415	0.975779
XLOC_001116	AGAP007029	2L	3	0	1	1	1	0	0.00101948	0	0.000384638	0.000361915	0.000372404	0	0.000468038	0.000244773	1.91213
XLOC_001117	AGAP007032	2L	2927	1939	1186	2642	1757	952	1.48731	1.10185	0.68212	1.42976	0.978384	0.584682	1.09043	0.997609	1.09304
XLOC_001118	ntr	2L	106	79	122	1	1	4	0.254382	0.212018	0.331388	0.00255582	0.00262989	0.0116023	0.265929	0.005596	47.5213
XLOC_001119	AGAP007033	2L	105	61	88	69	44	20	0.0616794	0.0400726	0.05851	0.0431669	0.0283245	0.0141999	0.0534207	0.0285637	1.87023
XLOC_001120	AGAP007039	2L	7662	12781	2266	9293	12884	1750	1.79297	3.34475	0.60019	2.316	3.30401	0.494964	1.91264	2.03832	0.938338
XLOC_001121	AGAP007040	2L	6	3	32	4	0	8	0.0420844	0.0235319	0.254048	0.02988	0	0.0678208	0.106555	0.0325669	3.27187
XLOC_001122	AGAP007041	2L	0	0	2984	8	4	56	0	0	5.87709	0.0148254	0.00762756	0.117776	1.95903	0.0467432	41.9105
XLOC_001123	AGAP007042	2L	147	374	170757	130	1119	183489	0.666296	1.89578	876.042	0.627544	5.55825	1005.22	292.868	337.137	0.868691
XLOC_001124	AGAP007045	2L	3960	775	252	3705	703	165	6.17389	1.35124	0.444693	6.15181	1.20109	0.310922	2.65661	2.55461	1.03993
XLOC_001126	AGAP007048	2L	9075	2634	327	8996	1884	474	9.00801	2.92391	0.367389	9.51004	2.04937	0.568675	4.09977	4.0427	1.01412
XLOC_001127	AGAP007053	2L	0	7	3	1	2	8	0	0.00409706	0.00177716	0.000557389	0.00114709	0.00506059	0.00195807	0.00225502	0.868317
XLOC_001128	AGAP007056	2L	25	16	21	30	13	13	0.022313	0.01597	0.0212145	0.0285161	0.0127151	0.0140238	0.0198325	0.0184183	1.07678
XLOC_001130	AGAP007064	2L	640	590	355	636	741	324	0.195286	0.201331	0.122607	0.206681	0.247781	0.119492	0.173075	0.191318	0.904645
XLOC_001131	AGAP007067	2L	3	3	1	12	8	7	0.13239	0.148055	0.0499496	0.563985	0.386887	0.373368	0.110132	0.441413	0.249498
XLOC_001132	AGAP007076	2L	1644	69	129	1599	50	83	1.95494	0.0917587	0.173627	2.02503	0.0651568	0.119292	0.740108	0.736492	1.00491
XLOC_001133	AGAP007077	2L	51	22	49	77	43	47	0.0510863	0.0246447	0.0555555	0.0821441	0.0472021	0.0569031	0.0437622	0.0620831	0.704897
XLOC_001134	AGAP007081	2L	816	7423	343	998	9025	395	0.362367	3.68642	0.172405	0.471997	4.39201	0.212011	1.40706	1.69201	0.831594
XLOC_001137	AGAP007086	2L	5309	7641	8533	5731	7606	6390	0.720575	1.1598	1.31089	0.828414	1.13131	1.04826	1.06375	1.00266	1.06093
XLOC_001138	AGAP007089	2L	103	89	68	61	21	14	0.0926845	0.0895626	0.0692589	0.0584589	0.0207085	0.0152266	0.0838354	0.0314646	2.66443
XLOC_001139	AGAP007092	2L	4758	7511	6464	5993	6314	4483	1.19114	2.10282	1.83162	1.59784	1.73221	1.35647	1.70853	1.56217	1.09369
XLOC_001140	AGAP007095	2L	8317	5293	3684	7785	5289	3908	1.8746	1.33417	0.939847	1.86875	1.30639	1.06463	1.38287	1.41326	0.978499
XLOC_001141	ntr	2L	1219	1603	24	1538	1522	15	1.19139	1.75207	0.0265496	1.60088	1.63014	0.0177193	0.990003	1.08291	0.914206
XLOC_001142	AGAP007100	2L	57670	43180	5561	22507	12705	6575	28.2297	23.6377	3.0811	11.7334	6.81537	3.89005	18.3162	7.47961	2.44881
XLOC_001143	AGAP007101	2L	72	36	6	17	47	4	0.116068	0.0649009	0.0109479	0.0291864	0.0830305	0.00779372	0.0639723	0.0400035	1.59917
XLOC_001144	AGAP007102	2L	2175	1557	1073	2254	1400	876	3.88246	3.10816	2.16792	4.28502	2.73864	1.88997	3.05285	2.97121	1.02748
XLOC_001145	AGAP007103	2L	111525	104906	71801	114284	93796	63712	26.2759	27.6409	19.1475	28.6762	24.2174	18.143	24.3547	23.6789	1.02854
XLOC_001148	AGAP007108	2L	20645	21159	11639	22340	20588	12019	9.55664	10.9535	6.09821	11.0135	10.4439	6.72453	8.86945	9.39397	0.944164
XLOC_001149	AGAP007110	2L	14514	17928	21090	13154	18640	18718	5.19211	7.17225	8.53945	5.01148	7.30737	8.09319	6.96794	6.80401	1.02409
XLOC_001151	AGAP007113	2L	4743	3043	1618	4794	2673	1561	0.634164	0.455006	0.244863	0.682648	0.391657	0.252264	0.444678	0.44219	1.00563
XLOC_001152	AGAP007115	2L	2770	1823	962	2644	1808	990	6.65254	4.89623	2.61505	6.7627	4.75844	2.87373	4.72127	4.79829	0.983948
XLOC_001153	AGAP007116	2L	0	6	3	0	0	2	0	0.00717843	0.0036327	0	0	0.0025861	0.00360371	0.000862032	4.18048
XLOC_001156	AGAP007120	2L	243598	92314	29907	242815	116707	45105	886.599	375.74	123.203	941.196	465.488	198.418	461.848	535.034	0.863212
XLOC_001157	AGAP007121	2L	64340	60174	51041	62933	66878	52750	43.1109	45.0902	38.7099	44.9092	49.1075	42.7201	42.3037	45.5789	0.928141
XLOC_001158	AGAP007123	2L	35661	29301	16572	37902	28074	17438	39.6876	36.4679	20.8753	44.9236	34.2393	23.4564	32.3436	34.2064	0.945542
XLOC_001159	AGAP007124	2L	1137	722	461	982	795	817	2.03531	1.44535	0.934043	1.87211	1.55953	1.76764	1.47157	1.7331	0.849097
XLOC_001161	AGAP007128	2L	5	2	2	0	2	0	0.00115306	0.000515797	0.000522045	0	0.00050544	0	0.0007303	0.00016848	4.33464
XLOC_001162	AGAP007131	2L	67352	52364	32678	67181	50679	35677	8.45257	7.34917	4.64184	8.97916	6.96987	5.41166	6.81453	7.12023	0.957066
XLOC_001163	AGAP007134	2L	0	16	465	0	26	555	0	0.00761902	0.22411	0	0.0121323	0.285633	0.0772431	0.0992552	0.778227
XLOC_001164	AGAP007136	2L	257	579	734	481	569	588	0.0918439	0.2314	0.2969	0.183068	0.222837	0.253979	0.206714	0.219962	0.939775
XLOC_001165	AGAP007137	2L	8287	10654	13638	6697	11014	13275	3.03386	4.36192	5.65126	2.61113	4.41877	5.87403	4.34901	4.30131	1.01109
XLOC_001166	AGAP007138	2L	43121	44264	2414	41871	36952	2599	30.4741	34.9832	1.93097	31.5142	28.6179	2.21999	22.4627	20.784	1.08077
XLOC_001167	AGAP007140	2L	8217	20928	7185	6433	21571	8098	14.9704	42.6399	14.8165	12.482	43.0675	17.8321	24.1423	24.4606	0.986987
XLOC_001168	AGAP007141	2L	53460	124106	5347	47356	164736	7658	222.042	576.456	25.137	209.475	749.813	38.4437	274.545	332.577	0.825507
XLOC_001169	AGAP007142	2L	956	548	346	638	658	385	0.46446	0.29774	0.190267	0.330112	0.350328	0.226076	0.317489	0.302172	1.05069
XLOC_001170	AGAP007145	2L	683	163	21229	811	155	20707	0.278224	0.0742553	9.78812	0.35184	0.0691932	10.1952	3.3802	3.53873	0.955202
XLOC_001171	AGAP007152	2L	437	5	8	649	4	0	1.29284	0.0165425	0.0267886	2.04484	0.0129683	0	0.445391	0.685936	0.649318
XLOC_001172	AGAP007155	2L	61	12	27236	50	2	14242	0.547513	0.120452	276.697	0.477953	0.0196722	154.504	92.455	51.6671	1.78944
XLOC_001173	AGAP007158	2L	40	1	8	43	20	2	0.145751	0.00407491	0.0329942	0.166867	0.0798619	0.00880815	0.06094	0.085179	0.715434
XLOC_001174	AGAP007161	2L	9049	3853	2093	8244	4726	1206	34.9781	16.6557	9.15718	33.9379	20.0193	5.63439	20.2637	19.8638	1.02013
XLOC_001175	AGAP007164	2L	783	35021	400	726	42021	483	0.391053	19.56	0.226116	0.386155	22.9985	0.291558	6.72573	7.89206	0.852215
XLOC_001176	AGAP007169	2L	93210	98956	46218	92606	101502	50879	48.2428	57.2768	27.0756	51.0458	57.5709	31.8282	44.1984	46.815	0.944108
XLOC_001177	AGAP007170	2L	37	29	13	57	28	1	0.160605	0.140774	0.0638699	0.263501	0.13319	0.00524638	0.121749	0.133979	0.908718
XLOC_001178	AGAP007171	2L	2	3	7	3	6	0	0.00893775	0.0149929	0.0354073	0.0142781	0.0293838	0	0.0197793	0.014554	1.35903
XLOC_001179	AGAP007172	2L	16	26	30	0	0	0	0.0111316	0.0202291	0.0236241	0	0	0	0.0183283	0
XLOC_001180	AGAP007174	2L	31735	24088	28626	27788	23585	24749	6.07506	5.15679	6.20253	5.66526	4.94773	5.72629	5.81146	5.44643	1.06702
XLOC_001181	AGAP007178	2L	373	472	321	419	366	204	0.302491	0.428067	0.294649	0.361883	0.325269	0.199957	0.341736	0.295703	1.15567
XLOC_001182	AGAP007180	2L	20377	28540	8550	23485	24024	7552	2.59677	4.06737	1.23326	3.18739	3.35503	1.16321	2.63247	2.56854	1.02489
XLOC_001183	AGAP007182	2L	68	41	351	41	54	302	0.166329	0.112153	0.971767	0.106805	0.144747	0.89283	0.41675	0.381461	1.09251
XLOC_001184	AGAP007188	2L	0	0	1	4	0	7	0	0	0.0058006	0.0218317	0	0.0433588	0.00193353	0.0217302	0.0889792
XLOC_001185	AGAP007191	2L	0	0	2	2	1	0	0	0	0.00305684	0.00287625	0.0014798	0	0.00101895	0.00145202	0.701745
XLOC_001186	AGAP007193	2L	4	8	1	8	13	3	0.00785506	0.017569	0.00222273	0.0167313	0.0279763	0.00712056	0.00921558	0.0172761	0.53343
XLOC_001188	AGAP013557	2L	19	27	43	14	17	23	0.564206	0.896633	1.44527	0.442754	0.553212	0.825497	0.968703	0.607154	1.59548
XLOC_001190	AGAP007203	2L	61042	39547	15733	63917	36990	15132	20.5306	14.8749	5.98938	22.895	13.6338	6.15139	13.7983	14.2267	0.969886
XLOC_001192	AGAP007207	2L	2119	1688	762	2339	1367	493	1.53263	1.36536	0.623818	1.80172	1.08351	0.43098	1.17393	1.1054	1.062
XLOC_001193	AGAP007209	2L	163	226	177	124	167	162	0.0538873	0.0835554	0.0662322	0.0436588	0.0605026	0.0647318	0.0678916	0.0562977	1.20594
XLOC_001194	AGAP007217	2L	20862	13703	8904	19875	12408	9076	2.62655	1.92936	1.26885	2.66494	1.71195	1.38111	1.94159	1.91933	1.01159
XLOC_001195	AGAP007222	2L	0	0	1	0	0	0	0	0	0.0438582	0	0	0	0.0146194	0
XLOC_001196	AGAP007233	2L	0	0	1	0	0	4	0	0	0.00488637	0	0	0.0208715	0.00162879	0.00695716	0.234117
XLOC_001197	AGAP007237	2L	4906	5381	5400	5331	4831	6931	0.930804	1.14172	1.15963	1.07718	1.00445	1.58939	1.07739	1.22367	0.880453
XLOC_001199	AGAP007245	2L	8	0	5	0	2	10	0.0187042	0	0.0132317	0	0.00512433	0.0282587	0.0106453	0.0111277	0.95665
XLOC_001200	AGAP007247	2L	9410	16802	14900	14063	18573	16550	1.84346	3.68105	3.3039	2.93408	3.98735	3.91873	2.9428	3.61339	0.814416
XLOC_001201	AGAP007248	2L	24110	28454	65383	34812	36419	78046	10.4983	13.8559	32.2244	16.1437	17.3784	41.075	18.8595	24.8657	0.758456
XLOC_001202	AGAP007252	2L	176	220	191	194	164	193	0.0964001	0.134758	0.118412	0.113166	0.098439	0.127769	0.116523	0.113125	1.03004
XLOC_001203	ntr	2L	23	35	42	8	0	0	0.0663153	0.112855	0.137067	0.0245656	0	0	0.105412	0.00818853	12.8732
XLOC_001204	AGAP007256	2L	2366	1679	1171	2548	1619	1051	0.760974	0.60391	0.426293	0.872781	0.570637	0.408565	0.597059	0.617327	0.967167
XLOC_001205	AGAP007255	2L	334	271	2052	313	271	2632	1.04453	0.947786	7.26353	1.04248	0.928756	9.94863	3.08528	3.97329	0.776506
XLOC_001206	AGAP007259	2L	20031	14114	11021	17888	15670	11059	61.8522	48.7382	38.5185	58.8254	53.0249	41.2735	49.703	51.0413	0.97378
XLOC_001207	AGAP007262	2L	29	13	21	29	28	23	0.0366086	0.0183525	0.0300055	0.0389882	0.0387348	0.0350926	0.0283222	0.0376052	0.753145
XLOC_001208	AGAP007263	2L	58	39	89	79	54	36	0.122858	0.0923864	0.213385	0.178219	0.125351	0.0921685	0.142876	0.131913	1.08311
XLOC_001209	AGAP007265	2L	156	157	6	126	201	7	0.103179	0.116126	0.00449172	0.0887536	0.145686	0.00559585	0.0745989	0.080012	0.932347
XLOC_001210	AGAP007268	2L	0	0	0	1	0	0	0	0	0	0.0463549	0	0	0	0.0154516	0
XLOC_001211	AGAP007269	2L	26	31	19	14	34	10	0.0518917	0.0691916	0.0429215	0.029758	0.0743639	0.0241228	0.0546683	0.0427482	1.27884
XLOC_001212	AGAP007271	2L	43	23	47	61	74	21	0.0801801	0.0479615	0.0991956	0.121138	0.151213	0.0473283	0.0757791	0.10656	0.711143
XLOC_001215	ntr	2L	2	0	0	0	2	0	0.00233974	0	0	0	0.00256405	0	0.000779914	0.000854683	0.912518
XLOC_001217	AGAP007276	2L	0	0	0	0	0	6	0	0	0	0	0	0.0151195	0	0.00503983	0
XLOC_001218	AGAP007279	2L	28791	19632	18563	25468	17954	15378	11.1154	8.47616	8.11171	10.4716	7.59605	7.17581	9.23442	8.41449	1.09744
XLOC_001219	AGAP007280	2L	38	21	30	47	12	12	0.0176831	0.0109285	0.0158013	0.0232929	0.00611947	0.0067493	0.0148043	0.0120539	1.22818
XLOC_001220	AGAP007285	2L	23152	28470	13698	24264	34797	25547	49.1071	67.5321	32.8859	54.8112	80.8828	65.4937	49.8417	67.0625	0.743212
XLOC_001221	AGAP007287	2L	80	24	21	54	3	9	0.369999	0.124134	0.109933	0.265984	0.0152051	0.0503103	0.201355	0.1105	1.82222
XLOC_001222	AGAP007288	2L	225	214	255	184	209	192	0.205907	0.219012	0.264134	0.179332	0.209601	0.21237	0.229684	0.200434	1.14594
XLOC_001223	AGAP007296	2L	921	616	386	881	676	292	5.02811	3.7609	2.38522	5.12238	4.04436	1.92678	3.72474	3.69784	1.00728
XLOC_001224	AGAP007298	2L	2409	2418	2418	2350	2751	2180	6.9082	7.75445	7.84839	7.17706	8.64524	7.55593	7.50368	7.79274	0.962906
XLOC_001225	AGAP007301	2L	476	204	144	434	314	114	0.190075	0.0910994	0.0650845	0.184569	0.137406	0.0550208	0.11542	0.125665	0.918468
XLOC_001226	AGAP007307	2L	10811	9951	11691	11553	9200	12038	6.01902	6.19574	7.3673	6.85024	5.61314	8.10061	6.52735	6.85466	0.95225
XLOC_001227	AGAP007309	2L	110969	128981	177633	100272	127483	157214	191.938	249.489	347.759	184.709	241.64	328.665	263.062	251.672	1.04526
XLOC_001228	AGAP007310	2L	18822	13531	5964	19124	13758	6830	8.96619	7.2084	3.2157	9.70223	7.18217	3.93248	6.46343	6.93896	0.93147
XLOC_001229	AGAP007316	2L	2828	1619	1612	2112	1442	1358	0.547869	0.350761	0.353475	0.435755	0.306141	0.317981	0.417368	0.353292	1.18137
XLOC_001230	AGAP007312	2L	1	0	0	0	0	0	0.00106089	0	0	0	0	0	0.00035363	0
XLOC_001231	AGAP007327	2L	29380	106271	116997	25678	108670	108533	3.52348	14.2529	15.8815	3.27969	14.282	15.7321	11.2193	11.0979	1.01094
XLOC_001233	AGAP007330	2L	0	3	0	0	11	0	0	0.128433	0	0	0.461467	0	0.0428111	0.153822	0.278315
XLOC_001234	AGAP007332	2L	31689	25449	16558	31549	23746	16303	14.941	13.4187	8.83643	15.842	12.2693	9.29059	12.3987	12.4673	0.994499
XLOC_001235	ntr	2L	113	78	67	32	41	42	0.238092	0.183793	0.159786	0.0718071	0.0946692	0.106959	0.19389	0.0911452	2.12726
XLOC_001236	AGAP007333	2L	33608	34998	27027	30614	34356	22501	12.2925	14.3155	11.189	11.9253	13.7708	9.94725	12.599	11.8811	1.06043
XLOC_001237	AGAP007336	2L	14693	18597	12084	14621	18224	11312	3.8979	5.51734	3.6285	4.13093	5.29812	3.62713	4.34791	4.35206	0.999047
XLOC_001238	AGAP007340	2L	6229	11196	9457	6828	9954	9010	3.52921	7.09397	6.0647	4.12007	6.18039	6.17004	5.56263	5.49016	1.0132
XLOC_001239	AGAP007341	2L	11740	13910	15047	10976	13914	11897	2.97135	3.93713	4.31054	2.95856	3.85919	3.63937	3.73967	3.48571	1.07286
XLOC_001240	AGAP007348	2L	159	111	32	151	64	28	0.0520022	0.0405989	0.011846	0.052596	0.0229384	0.0110684	0.0348157	0.0288676	1.20605
XLOC_001241	AGAP007349	2L	19	82	88	20	78	119	0.00866638	0.0418278	0.0454322	0.0097155	0.0389886	0.0656047	0.0319755	0.0381029	0.839187
XLOC_001242	AGAP007351	2L	0	0	0	0	0	2	0	0	0	0	0	0.105215	0	0.0350717	0
XLOC_001243	AGAP007354	2L	262	2196	1094	275	2881	1580	0.609869	5.71655	2.88236	0.68174	7.34914	4.44524	3.0696	4.15871	0.738113
XLOC_001244	AGAP007355	2L	668	458	245	799	488	205	0.849333	0.651229	0.352585	1.08193	0.679954	0.315035	0.617716	0.692306	0.892258
XLOC_001245	AGAP007356	2L	105	533	2041	182	831	2645	0.160396	0.910539	3.52894	0.296092	1.39112	4.88353	1.53329	2.19025	0.700054
XLOC_001246	AGAP007357	2L	2695	3949	49847	2894	9081	60369	2.60511	4.26896	54.5386	2.97932	9.61967	70.5319	20.4709	27.7103	0.738746
XLOC_001247	AGAP007358	2L	1990	286709	29119	365	371727	38952	2.02335	326.006	33.5113	0.395241	414.191	47.8686	120.514	154.151	0.781787
XLOC_001249	AGAP007361	2L	55299	53887	14962	53453	51908	13973	53.9139	58.7536	16.5109	55.5017	55.4595	16.4656	43.0594	42.4756	1.01375
XLOC_001250	AGAP007364	2L	12984	9815	8046	6720	4719	2837	6.61561	5.59267	4.64022	3.64655	2.63494	1.74713	5.61617	2.6762	2.09856
XLOC_001251	AGAP007367	2L	244	378	3746	301	276	3018	0.0969219	0.167915	1.68421	0.127335	0.120143	1.44895	0.649683	0.565478	1.14891
XLOC_001252	AGAP007370	2L	12	2	5	8	5	0	0.0387878	0.00722955	0.0182928	0.0275394	0.017711	0	0.0214367	0.0150835	1.42121
XLOC_001255	AGAP013544	2L	201	142	55	127	94	99	0.029919	0.0236378	0.00926639	0.0201329	0.0153334	0.0178111	0.0209411	0.0177591	1.17917
XLOC_001257	AGAP007385	2L	4349	2884	4327	4571	3475	4466	1.48282	1.09967	1.66987	1.65982	1.29841	1.84044	1.41745	1.59955	0.886153
XLOC_001259	AGAP007395	2L	235957	163640	37191	250076	177728	49741	75.8138	58.7992	13.5254	85.5733	62.5791	19.3167	49.3795	55.8231	0.884571
XLOC_001260	AGAP007396	2L	700	1000	552	851	917	439	0.296555	0.473776	0.264693	0.383961	0.42573	0.224789	0.345008	0.344826	1.00053
XLOC_001261	AGAP007399	2L	4669	2726	1697	4463	2433	1555	2.2063	1.44056	0.90765	2.24604	1.25991	0.888125	1.51817	1.46469	1.03651
XLOC_001262	AGAP007403	2L	517	344	310	284	364	206	2.07674	1.54531	1.40945	1.21496	1.60233	1.00014	1.67717	1.27248	1.31804
XLOC_001263	AGAP007406	2L	964520	753058	269646	1051929	816583	374838	1339.44	1169.52	423.84	1555.78	1242.71	629.157	977.599	1142.55	0.855629
XLOC_001264	AGAP013638	2L	134	88	17	176	113	40	4.38936	3.22363	0.630292	6.13988	4.05633	1.58365	2.74776	3.92662	0.699778
XLOC_001265	AGAP007407	2L	2799	2196	36115	2934	2652	32649	1.47365	1.29297	21.5216	1.64513	1.53011	20.7761	8.09607	7.98378	1.01407
XLOC_001266	AGAP007416	2L	57842	108451	126357	53320	124636	128748	9.20953	19.3106	22.7714	9.04139	21.7468	24.7764	17.0972	18.5215	0.923096
XLOC_001267	AGAP007415	2L	0	2	0	0	1	3	0	0.0166823	0	0	0.00817366	0.0270447	0.00556075	0.0117395	0.47368
XLOC_001268	AGAP007419	2L	5511	3556	2388	5098	3652	1983	10.0232	7.23275	4.91593	9.87474	7.27887	4.35914	7.39062	7.17092	1.03064
XLOC_001269	AGAP007420	2L	3372	2585	3198	2954	2566	3216	1.09383	0.937758	1.17419	1.02053	0.912175	1.26091	1.06859	1.06454	1.00381
XLOC_001271	AGAP007439	2L	4502	3131	2434	2954	3284	1623	2.25374	1.75287	1.37917	1.57493	1.80161	0.982022	1.79526	1.45285	1.23568
XLOC_001272	AGAP007428	2L	2	3	4	6	6	2	0.0420844	0.0705958	0.0952681	0.13446	0.138357	0.0508656	0.0693161	0.107894	0.642445
XLOC_001273	AGAP007429	2L	0	2	0	0	10	0	0	0.0500468	0	0	0.24521	0	0.0166823	0.0817366	0.204098
XLOC_001274	AGAP007430	2L	1	0	2	1	0	0	0.0252172	0	0.0570852	0.0268564	0	0	0.0274342	0.00895214	3.06454
XLOC_001275	AGAP007431	2L	0	3	0	2	5	2	0	0.0750702	0	0.0476607	0.122605	0.0540895	0.0250234	0.074785	0.334604
XLOC_001276	AGAP007432	2L	0	2	0	0	4	0	0	0.0546665	0	0	0.107138	0	0.0182222	0.0357126	0.510245
XLOC_001277	AGAP007433	2L	3	9	8	2	14	5	0.0351738	0.118007	0.106166	0.0249735	0.179881	0.0708552	0.0864489	0.0919032	0.940652
XLOC_001278	AGAP007434	2L	0	4	0	4	9	0	0	0.105284	0	0.100264	0.232132	0	0.0350945	0.110799	0.316742
XLOC_001279	AGAP007435	2L	0	3	1	3	5	0	0	0.0852797	0.028771	0.0812138	0.139279	0	0.0380169	0.0734977	0.517253
XLOC_001280	AGAP007436	2L	5	2	6	0	12	1	0.108814	0.0486756	0.147796	0	0.28619	0.0263038	0.101762	0.104165	0.976933
XLOC_001281	AGAP007437	2L	33	150	47	53	182	44	0.0505317	0.256867	0.0814599	0.0864324	0.305407	0.081434	0.129619	0.157758	0.821635
XLOC_001282	AGAP007441	2L	0	0	1	0	0	0	0	0	0.0492653	0	0	0	0.0164218	0
XLOC_001283	AGAP007442	2L	5	13	8	6	8	6	0.00595459	0.0173138	0.0107837	0.00760999	0.0104407	0.00863648	0.0113507	0.00889573	1.27597
XLOC_001284	AGAP007444	2L	4	7	4	4	1	1	0.174102	0.34073	0.197061	0.18542	0.0476983	0.0526076	0.237298	0.0952419	2.49153
XLOC_001285	AGAP007445	2L	187	175	120	80	22	4	0.523958	0.548352	0.380568	0.238724	0.0675516	0.0135462	0.484293	0.106607	4.54278
XLOC_001286	AGAP007446	2L	77	31	12	32	36	30	0.183264	0.0825116	0.0323269	0.0811124	0.0938961	0.0863001	0.0993675	0.0871029	1.14081
XLOC_001288	AGAP007448	2L	9	4	5	17	3	1	0.00542213	0.00269497	0.00340953	0.0109076	0.00198065	0.000728167	0.00384221	0.00453879	0.846528
XLOC_001291	AGAP007453	2L	121	124	227	64	70	576	0.258549	0.296309	0.549009	0.145642	0.163913	1.48759	0.367956	0.599048	0.614234
XLOC_001292	AGAP007455	2L	161	88	117	158	82	635	0.325004	0.198661	0.267329	0.339681	0.181399	1.54932	0.263665	0.690132	0.382049
XLOC_001293	AGAP007456	2L	99	60	133	139	124	1067	0.107615	0.0729385	0.163639	0.160918	0.147713	1.40187	0.114731	0.570166	0.201224
XLOC_001294	AGAP007458	2L	1618	960	764	1164	720	414	2.00506	1.33042	1.07162	1.53622	0.977779	0.620088	1.46903	1.0447	1.40618
XLOC_001295	AGAP007459	2L	304	267	110	159	174	83	0.532188	0.52272	0.217962	0.296442	0.33381	0.175619	0.42429	0.268624	1.5795
XLOC_001296	AGAP007460	2L	25321	14094	12108	25125	14686	9176	62.271	38.762	33.7034	65.8055	39.5792	27.2748	44.9122	44.2198	1.01566
XLOC_001297	AGAP007472	2L	23446	23404	8261	23119	19772	7412	14.8105	16.5332	5.90648	15.5532	13.687	5.65899	12.4167	11.6331	1.06736
XLOC_001298	AGAP007462	2L	19	9	2	9	13	7	0.0501829	0.0265835	0.005979	0.025316	0.0376274	0.0223462	0.0275818	0.0284299	0.970169
XLOC_001299	AGAP007463	2L	60	19	1	17	13	12	0.158472	0.0561206	0.0029895	0.0478192	0.0376274	0.0383078	0.0725275	0.0412514	1.75818
XLOC_001300	AGAP007464	2L	21	2	7	10	10	0	0.0554653	0.00590744	0.0209265	0.0281289	0.0289441	0	0.0274331	0.0190243	1.442
XLOC_001301	AGAP007465	2L	11	10	4	12	3	16	0.0291259	0.029611	0.0119879	0.0338391	0.00870495	0.0512047	0.0235749	0.0312496	0.754408
XLOC_001302	AGAP007466	2L	12	10	15	8	11	19	0.0316156	0.0294637	0.044731	0.0224472	0.0317593	0.0605031	0.0352701	0.0382365	0.922419
XLOC_001303	AGAP007467	2L	0	0	0	4	0	0	0	0	0	0.0110857	0	0	0	0.00369523	0
XLOC_001304	AGAP007468	2L	0	6	0	0	3	0	0	0.017461	0	0	0.00855523	0	0.00582035	0.00285174	2.04098
XLOC_001305	AGAP007469	2L	8	4	5	14	7	4	0.0208181	0.0116407	0.0147271	0.0387999	0.0199622	0.012581	0.0157287	0.0237811	0.661395
XLOC_001306	AGAP007470	2L	3	5	0	1	2	1	0.00948469	0.0176782	0	0.00336707	0.00692931	0.00382125	0.0090543	0.00470588	1.92404
XLOC_001307	AGAP007471	2L	22	5	11	12	28	10	0.0572499	0.0145509	0.0323997	0.0332571	0.0798488	0.0314525	0.0347335	0.0481861	0.720819
XLOC_001308	AGAP028254	2L	1	3	9	3	5	2	0.0349162	0.117142	0.355685	0.111557	0.191318	0.0844034	0.169248	0.129093	1.31106
XLOC_001309	AGAP007475	2L	8325	5830	2583	8337	5809	2541	12.5721	9.84595	4.41512	13.4086	9.61351	4.63799	8.94438	9.22003	0.970103
XLOC_001310	AGAP007480	2L	54596	40030	26443	47358	32166	25166	14.1969	11.6408	7.78286	13.1152	9.16616	7.90951	11.2069	10.0636	1.1136
XLOC_001311	AGAP007481	2L	1183	386	305	1262	490	353	5.5604	2.02897	1.62262	6.3173	2.52392	2.00539	3.07066	3.61554	0.849297
XLOC_001312	AGAP007482	2L	45	31	23	22	27	9	0.0187689	0.0144596	0.010858	0.00977238	0.012341	0.00453704	0.0146955	0.00888346	1.65425
XLOC_001313	AGAP007485	2L	2119	1425	942	1933	1859	1081	4.13566	3.11025	2.08095	4.01787	3.97604	2.55001	3.10895	3.51464	0.884571
XLOC_001314	AGAP007488	2L	310	491	1053	250	328	375	0.097911	0.173428	0.376439	0.0840932	0.113528	0.143154	0.215926	0.113592	1.90089
XLOC_001315	AGAP007494	2L	45138	39263	29312	41985	38666	28910	16.702	16.2471	12.2763	16.5452	15.6788	12.9294	15.0752	15.0511	1.0016
XLOC_001316	AGAP007495	2L	702	448	420	330	275	230	0.622353	0.444165	0.42145	0.311576	0.267172	0.246451	0.495989	0.275067	1.80316
XLOC_001318	AGAP007500	2L	163011	67180	39323	169166	62530	46228	135.305	62.3595	36.9436	149.541	56.8778	46.3772	78.2026	84.2653	0.928052
XLOC_001319	AGAP007501	2L	7056	7255	7421	6289	7363	8795	2.93449	3.37426	3.49328	2.78552	3.35573	4.42093	3.26734	3.52073	0.92803
XLOC_001320	AGAP007503	2L	6154	5154	3036	5155	4411	2194	0.72931	0.683071	0.407242	0.65063	0.572862	0.314264	0.606541	0.512586	1.1833
XLOC_001321	AGAP007511	2L	8692	4177	2273	8464	4595	3473	11.1048	5.96792	3.28691	11.5164	6.43333	5.36291	6.78655	7.77089	0.87333
XLOC_001322	AGAP007512	2L	21124	35206	25522	22083	38873	21706	5.92137	11.0365	8.09762	6.59258	11.9413	7.3541	8.35182	8.62934	0.96784
XLOC_001324	AGAP007523	2L	122160	85567	268847	124178	84231	266974	15.6517	12.2605	38.9884	16.9445	11.8267	41.3434	22.3002	23.3715	0.954161
XLOC_001325	AGAP007525	2L	4101	3164	2703	3014	1998	1327	1.34168	1.15761	1.00093	1.05015	0.71633	0.524727	1.16674	0.763737	1.52767
XLOC_001326	AGAP007527	2L	0	0	1	0	0	0	0	0	0.0485996	0	0	0	0.0161999	0
XLOC_001327	AGAP007531	2L	569	494	315	554	503	256	0.203939	0.198008	0.12779	0.21147	0.197567	0.1109	0.176579	0.173313	1.01885
XLOC_001328	AGAP007533	2L	434	73	59	759	171	33	0.222847	0.0419186	0.0342899	0.415059	0.0962215	0.0204802	0.0996852	0.177254	0.562388
XLOC_001329	AGAP007535	2L	31640	23805	23720	27882	19672	19595	10.1057	8.5029	8.57518	9.48433	6.88555	7.56451	9.06128	7.97813	1.13576
XLOC_001330	AGAP007537	2L	45353	76997	26680	50055	72076	27047	8.21335	15.5939	5.46886	9.65412	14.3042	5.92021	9.75871	9.95951	0.979838
XLOC_001331	AGAP007538	2L	48815	36796	36530	45625	43555	36531	33.5867	28.3127	28.4485	33.4324	32.8405	30.3794	30.116	32.2174	0.934773
XLOC_001332	AGAP007539	2L	5095	4184	3756	3901	3040	2018	1.77742	1.63231	1.48309	1.44934	1.16219	0.850882	1.63094	1.15414	1.41312
XLOC_001333	AGAP007544	2L	19867	12264	5890	21281	15029	6238	4.89036	3.37604	1.64105	5.57894	4.05413	1.85591	3.30248	3.82966	0.862344
XLOC_001334	AGAP007545	2L	8651	6853	5520	9255	5561	5655	4.31514	3.82275	3.11648	4.9165	3.03976	3.40929	3.75145	3.78852	0.990217
XLOC_001335	AGAP007546	2L	4664	7942	5824	4387	7446	6589	4.33565	8.25643	6.12793	4.34324	7.58538	7.40319	6.24	6.44394	0.968353
XLOC_001336	AGAP007548	2L	2	0	0	0	0	0	0.000877605	0	0	0	0	0	0.000292535	0
XLOC_001337	AGAP007549	2L	2	0	6	2	0	9	0.00378709	0	0.0128595	0.00403326	0	0.0205978	0.00554886	0.00821037	0.675836
XLOC_001338	AGAP007550	2L	1977	1911	4077	1758	1843	3870	1.38668	1.49898	3.23673	1.31323	1.41662	3.28083	2.0408	2.00356	1.01859
XLOC_001339	AGAP007552	2L	1884	1550	2162	2211	2353	2893	1.904	1.7518	2.47308	2.37971	2.60595	3.53376	2.04296	2.83981	0.7194
XLOC_001340	AGAP007553	2L	5880	3793	23098	4590	3902	25183	5.60544	4.04373	24.9232	4.66011	4.07641	29.0164	11.5241	12.5843	0.915753
XLOC_001342	AGAP007558	2L	7668	152	33	4710	73	42	23.6774	0.524883	0.115335	15.489	0.247021	0.156749	8.10588	5.2976	1.5301
XLOC_001343	AGAP007560	2L	123605	139257	249715	124276	133190	302634	16.3525	20.6031	37.393	17.51	19.3099	48.3916	24.7829	28.4038	0.872519
XLOC_001344	AGAP007561	2L	1	15	0	5	9	0	0.0435256	0.730135	0	0.231775	0.429285	0	0.257887	0.220353	1.17033
XLOC_001345	ntr	2L	176	103	105	124	90	68	1.04137	0.68155	0.703201	0.781387	0.583572	0.486302	0.808708	0.617087	1.31053
XLOC_001346	AGAP007563	2L	355157	488004	644234	351745	442711	602392	19.8733	30.5379	40.8028	20.9618	27.1474	40.741	30.4047	29.6167	1.0266
XLOC_001347	AGAP007564	2L	134	1339	16444	134	1934	17935	0.394595	4.40954	54.8088	0.420244	6.2411	63.8339	19.871	23.4984	0.845631
XLOC_001348	AGAP007565	2L	32473	15907	9635	27068	14856	9937	29.6832	16.2608	9.96865	26.3509	14.8816	10.9786	18.6376	17.4037	1.0709
XLOC_001349	AGAP007567	2L	8308	5800	5700	7944	5101	4931	1.74311	1.36089	1.35363	1.77508	1.17285	1.25045	1.48587	1.39946	1.06175
XLOC_001350	AGAP007572	2L	0	2	1	1	0	3	0	0.000749725	0.000379404	0.00035699	0	0.00121543	0.000376376	0.00052414	0.718084
XLOC_001351	AGAP007579	2L	5	3	2	10	1	0	0.00126861	0.000851231	0.000574362	0.00270215	0.000278047	0	0.000898069	0.000993401	0.904035
XLOC_001352	AGAP007584	2L	1880	1283	2743	1823	1604	2476	0.223532	0.170599	0.369152	0.230845	0.209	0.355825	0.254428	0.265223	0.959296
XLOC_001353	AGAP007586	2L	5155	3901	2236	4864	3860	1885	8.35681	7.0722	4.1028	8.39762	6.85737	3.6934	6.5106	6.31613	1.03079
XLOC_001354	AGAP007587	2L	31876	41154	14837	30391	53052	15377	11.5737	16.7105	6.09751	11.7518	21.1091	6.74816	11.4606	13.203	0.868026
XLOC_001356	AGAP007595	2L	1064	1031	828	1158	1282	798	0.190732	0.206684	0.168	0.221076	0.251842	0.172897	0.188472	0.215272	0.875507
XLOC_001357	AGAP007598	2L	301	221	569	262	254	537	0.128633	0.10562	0.27523	0.119245	0.118954	0.277373	0.169828	0.171857	0.98819
XLOC_001359	AGAP007605	2L	33047	27935	26469	32662	26732	24994	6.88541	6.50899	6.24212	7.24756	6.10362	6.29415	6.54551	6.54844	0.999551
XLOC_001360	AGAP007608	2L	55657	38625	25842	48103	35079	20862	8.90223	6.90899	4.67845	8.19412	6.14872	4.0331	6.82989	6.12531	1.11503
XLOC_001361	AGAP007610	2L	6283	4600	2742	5854	4568	2619	18.5534	15.1908	9.16473	18.4102	14.7822	9.34748	14.303	14.18	1.00867
XLOC_001362	AGAP007611	2L	25022	69126	73786	22986	63832	72209	10.839	33.487	36.1775	10.6043	30.3015	37.8061	26.8345	26.2373	1.02276
XLOC_001364	AGAP007615	2L	1442	1691	1823	1407	1838	1733	0.577194	0.75695	0.825924	0.599793	0.806233	0.838414	0.720023	0.748147	0.962408
XLOC_001365	ntr	2L	11	10	22	0	0	0	0.0425195	0.0432278	0.0962532	0	0	0	0.0606668	0
XLOC_001366	AGAP007616	2L	3154	14605	1613	3114	10812	1675	0.414228	2.14509	0.239778	0.43556	1.55612	0.265886	0.933034	0.752521	1.23988
XLOC_001367	AGAP007621	2L	125116	123219	201840	96975	134467	150351	574.48	632.712	1048.98	474.212	676.606	834.394	752.056	661.737	1.13649
XLOC_001368	AGAP007622	2L	738	920	1528	485	991	792	0.159582	0.222476	0.373979	0.111692	0.234833	0.206993	0.252012	0.184506	1.36588
XLOC_001369	AGAP007624	2L	0	0	0	0	0	3	0	0	0	0	0	0.00317472	0	0.00105824	0
XLOC_001370	AGAP007626	2L	4833	2342	1196	4774	2392	1160	14.709	7.97115	4.11998	15.4739	7.97787	4.26706	8.93339	9.23962	0.966857
XLOC_001371	AGAP007627	2L	66127	39658	11239	65066	39214	9727	23.8816	16.017	4.59418	25.0258	15.5197	4.24586	14.8309	14.9305	0.993332
XLOC_001372	AGAP007628	2L	2242	1734	1674	1001	468	359	1.30494	1.12868	1.10283	0.620497	0.29851	0.252553	1.17881	0.39052	3.01858
XLOC_001373	AGAP007629	2L	146499	110036	56925	156939	106723	67795	38.7481	32.5475	17.0418	44.2077	30.9338	21.6729	29.4458	32.2715	0.912442
XLOC_001374	AGAP007633	2L	42893	62209	38821	38131	47096	33128	14.7258	23.8842	15.0853	13.9418	17.7188	13.7464	17.8984	15.1357	1.18253
XLOC_001375	AGAP007636	2L	45677	31423	29506	43933	31935	31263	15.9504	12.2712	11.6622	16.3386	12.2208	13.195	13.2946	13.9181	0.955202
XLOC_001376	AGAP007637	2L	1186	700	369	1089	728	327	0.78655	0.519166	0.27699	0.769166	0.529092	0.262116	0.527569	0.520125	1.01431
XLOC_001377	AGAP007640	2L	7254	5817	7095	7307	5227	5365	1.06964	0.959239	1.18416	1.14749	0.84464	0.956167	1.07101	0.982767	1.08979
XLOC_001378	AGAP007644	2L	0	0	2	1	0	0	0	0	0.00100556	0.000473075	0	0	0.000335185	0.000157692	2.12557
XLOC_001379	AGAP007648	2L	30218	16333	7549	26018	16588	7116	15.1728	9.17137	4.2903	13.9132	9.12754	4.31858	9.54484	9.11976	1.04661
XLOC_001381	AGAP007652	2L	74262	63013	69077	73734	69004	76867	16.3882	15.5512	17.2542	17.3294	16.6878	20.5026	16.3979	18.1733	0.902307
XLOC_001382	AGAP007656	2L	113	60	44	69	50	27	0.167699	0.0995793	0.0739095	0.109056	0.0813167	0.0484304	0.113729	0.0796012	1.42874
XLOC_001383	AGAP007657	2L	145008	108190	76515	139439	103642	74136	33.0046	27.5382	19.7118	33.8001	25.851	20.3946	26.7515	26.6819	1.00261
XLOC_001384	AGAP007659	2L	2456	1460	18819	1980	1446	17461	1.57363	1.04615	13.6479	1.35111	1.01531	13.5222	5.42257	5.29619	1.02386
XLOC_001385	AGAP007660	2L	1341	1192	314	1361	1101	261	0.694516	0.690393	0.184068	0.750693	0.624883	0.163379	0.522992	0.512985	1.01951
XLOC_001386	AGAP007662	2L	1849	1784	4291	2558	2249	4339	2.13247	2.30095	5.60146	3.14194	2.84246	6.04838	3.34496	4.01093	0.833962
XLOC_001387	AGAP007664	2L	134	45	348	72	49	361	0.0676466	0.0254051	0.198846	0.0387101	0.0271079	0.220268	0.0972992	0.095362	1.02031
XLOC_001388	AGAP007667	2L	34604	14460	4156	34292	13083	4242	13.7489	6.42504	1.86901	14.5106	5.69648	2.03711	7.34764	7.41472	0.990954
XLOC_001389	AGAP007671	2L	96	443	393	58	724	568	0.0418362	0.215899	0.193852	0.026919	0.345762	0.29918	0.150529	0.223954	0.672144
XLOC_001390	AGAP007673	2L	0	2	3	0	0	1	0	0.0225608	0.0342511	0	0	0.0121916	0.0189373	0.00406387	4.65992
XLOC_001392	AGAP007678	2L	0	4	1	0	5	0	0	0.00528179	0.00133644	0	0.00646968	0	0.00220608	0.00215656	1.02296
XLOC_001393	ntr	2L	214	196	278	0	13	6	0.441531	0.452241	0.649215	0	0.0293933	0.0149624	0.514329	0.0147852	34.7866
XLOC_001394	AGAP007681	2L	15269	10648	2789	15072	9516	2304	2.34181	1.82632	0.484157	2.46186	1.59939	0.427097	1.55076	1.49611	1.03653
XLOC_001395	AGAP007685	2L	1155	1041	1109	1216	1037	1001	0.162132	0.16342	0.176204	0.181791	0.159523	0.169834	0.167252	0.170383	0.981625
XLOC_001396	AGAP007689	2L	7965	5173	3101	7309	4812	2727	17.1694	12.4704	7.56604	16.7795	11.3672	7.10491	12.402	11.7505	1.05544
XLOC_001397	AGAP007690	2L	24478	17052	9761	22066	15252	9310	8.14917	6.34862	3.67814	7.82369	5.56445	3.7462	6.05864	5.71145	1.06079
XLOC_001398	AGAP007694	2L	1247	697	79	1058	496	45	0.835374	0.522173	0.0599016	0.754833	0.364129	0.036436	0.472483	0.385133	1.22681
XLOC_001399	AGAP007696	2L	1192	1964	1687	1571	2106	1440	0.165984	0.305843	0.26589	0.232979	0.321371	0.242357	0.245906	0.265569	0.925957
XLOC_001400	AGAP007700	2L	349	231	125	355	219	139	0.0771303	0.0570924	0.0312684	0.0835562	0.0530398	0.0371294	0.0551637	0.0579085	0.952602
XLOC_001401	AGAP007709	2L	239	316	243	203	250	216	0.244492	0.36151	0.281364	0.221163	0.280262	0.267069	0.295789	0.256165	1.15468
XLOC_001402	AGAP007709	2L	536	1041	961	548	825	585	0.112118	0.243516	0.227525	0.122079	0.189113	0.1479	0.194386	0.153031	1.27024
XLOC_001403	AGAP007712	2L	35819	29020	19459	29125	25616	17125	7.72537	6.99955	4.75032	6.68995	6.05446	4.46416	6.49175	5.73619	1.13172
XLOC_001404	AGAP007718	2L	273	461	394	161	435	489	0.0677515	0.127945	0.110675	0.0425533	0.118305	0.146679	0.102124	0.102513	0.996208
XLOC_001405	AGAP007721	2L	49	60	60	26	51	45	0.0163679	0.0224137	0.0226853	0.00924954	0.0186691	0.0181682	0.0204889	0.0153623	1.33372
XLOC_001406	AGAP007724	2L	4853	5034	4220	3973	4602	3801	1.81966	2.11086	1.79097	1.58653	1.89097	1.72258	1.90716	1.73336	1.10027
XLOC_001407	AGAP007726	2L	22357	19361	14034	20935	20554	13419	11.5375	11.1736	8.19741	11.5059	11.6239	8.36994	10.3028	10.4999	0.981228
XLOC_001408	AGAP007727	2L	0	0	0	0	1	0	0	0	0	0	0.000554014	0	0	0.000184671	0
XLOC_001409	AGAP007729	2L	16763	12269	6358	15854	12760	6479	17.0767	13.9775	7.33111	17.2005	14.245	7.97744	12.7951	13.141	0.973678
XLOC_001410	AGAP007730	2L	14213	14424	13064	13165	16276	12373	10.0445	11.3997	10.4499	9.90862	12.6051	10.5687	10.6314	11.0275	0.964081
XLOC_001411	ntr	2L	161	118	51	114	106	45	0.11621	0.0952504	0.0416663	0.0876342	0.0838459	0.0392585	0.0843755	0.0702462	1.20114
XLOC_001412	ntr	2L	13	45	13	15	17	3	0.0418923	0.16217	0.0474166	0.0514793	0.0600341	0.0116846	0.0838263	0.041066	2.04126
XLOC_001413	AGAP004677	2L	40526	35242	33033	34354	34933	29314	15.3953	14.972	14.2036	13.8989	14.5428	13.4596	14.857	13.9671	1.06371
XLOC_001414	ntr	2L	109	127	58	121	60	29	0.142936	0.186245	0.0860873	0.168986	0.0862232	0.0459638	0.138423	0.100391	1.37884
XLOC_001415	ntr	2L	84	105	38	41	77	81	0.143494	0.200591	0.0734742	0.0745915	0.144146	0.167241	0.139186	0.12866	1.08182
XLOC_001416	AGAP004681	2L	4	0	0	0	0	2	0.0148302	0	0	0	0	0.00896232	0.0049434	0.00298744	1.65473
XLOC_001418	AGAP004682	2L	21252	15520	10206	19313	14922	10589	28.6976	23.4371	15.599	27.7745	22.0816	17.2824	22.5779	22.3795	1.00887
XLOC_001419	ntr	2L	739	529	301	804	746	304	0.27281	0.218393	0.125771	0.316099	0.301796	0.135642	0.205658	0.251179	0.818771
XLOC_001420	AGAP004683	2L	12101	9233	6464	10583	8191	5715	10.595	9.04046	6.40588	9.86826	7.85916	6.04784	8.68045	7.92509	1.09531
XLOC_001421	AGAP004685	2L	14191	9468	8274	12555	8220	7582	4.43581	3.30968	2.92734	4.17953	2.81573	2.86449	3.55761	3.28658	1.08246
XLOC_001422	ntr	2L	626	452	410	492	509	369	3.01369	2.43349	2.23411	2.52255	2.68534	2.14711	2.56043	2.45167	1.04436
XLOC_001423	ntr	2L	88	105	112	112	142	101	0.248762	0.331938	0.358357	0.337187	0.439894	0.345085	0.313019	0.374055	0.836826
XLOC_001424	ntr	2L	124	137	51	116	99	66	0.52673	0.650809	0.245207	0.524777	0.46085	0.338855	0.474249	0.441494	1.07419
XLOC_001425	ntr	2L	2	3	3	0	0	0	0.006267	0.0105128	0.0106401	0	0	0	0.00913998	0
XLOC_001426	ntr	2L	18	29	24	30	32	27	0.112806	0.203247	0.170242	0.200231	0.21977	0.204516	0.162099	0.208172	0.778675
XLOC_001427	AGAP004687	2L	1	3	0	0	5	0	0.0168115	0.0564019	0	0	0.0921159	0	0.0244045	0.0307053	0.794797
XLOC_001428	ntr	2L	22	18	26	25	29	24	0.0556989	0.050964	0.0745065	0.0674085	0.0804601	0.073441	0.0603898	0.0737699	0.818624
XLOC_001429	ntr	2L	484	265	202	443	266	131	0.347929	0.213039	0.164359	0.339156	0.209549	0.11382	0.241776	0.220842	1.09479
XLOC_001430	ntr	2L	38	48	102	10	36	100	0.147244	0.207999	0.447353	0.0412672	0.152867	0.468336	0.267532	0.220823	1.21152
XLOC_001431	ntr	2L	5645	6779	5788	4558	6091	5257	2.99487	4.02204	3.47567	2.57536	3.54128	3.37097	3.49752	3.16254	1.10592
XLOC_001432	ntr	2L	32	32	18	19	50	2	0.016323	0.0182543	0.0103925	0.0103218	0.0279497	0.00123306	0.0149899	0.0131682	1.13834
XLOC_001433	AGAP004688	2L	5	15	9	18	7	9	0.0155297	0.0521015	0.0316396	0.0595409	0.0238259	0.0337861	0.0330903	0.039051	0.847361
XLOC_001434	AGAP004689	2L	792	746	367	670	866	294	0.319634	0.336692	0.167645	0.287974	0.383004	0.14341	0.274657	0.271463	1.01177
XLOC_001435	AGAP004690	2L	1806	43310	1385762	1672	49099	1468407	4.83839	129.759	4202.12	4.77057	144.15	4754.81	1445.57	1634.58	0.884371
XLOC_001436	ntr	2L	25	84	256	8	93	268	0.0597699	0.224589	0.692754	0.0203697	0.24366	0.774428	0.325705	0.346153	0.940928
XLOC_001437	ntr	2L	60	33	55	26	48	50	0.0800681	0.0492481	0.0830745	0.0369515	0.0701953	0.0806458	0.0707969	0.0625975	1.13098
XLOC_001438	AGAP004691	2L	46095	35661	17599	46737	35638	17803	30.5445	26.4265	13.1997	32.9831	25.8792	14.2586	23.3902	24.3736	0.959654
XLOC_001440	ntr	2L	13	5	0	16	23	4	0.0788279	0.0339057	0	0.103325	0.152835	0.0293157	0.0375779	0.0951587	0.394897
XLOC_001441	ntr	2L	382	306	118	352	313	134	1.20055	1.07549	0.419754	1.17818	1.078	0.509008	0.898597	0.921729	0.974904
XLOC_001442	AGAP004693	2L	88302	244139	38697	94683	312111	39664	14.369	44.4282	7.12735	16.4088	55.6573	7.80107	21.9748	26.6224	0.825427
XLOC_001443	AGAP004694	2L	409	874	1529	359	933	1961	0.523166	1.25024	2.21371	0.489059	1.30784	3.03178	1.32904	1.60956	0.825715
XLOC_001444	ntr	2L	8	7	7	28	4	18	0.0230872	0.0225915	0.0228652	0.0860576	0.0126502	0.0627851	0.022848	0.053831	0.424439
XLOC_001445	ntr	2L	3732	3392	2014	3367	3298	1956	2.3645	2.40336	1.44428	2.27191	2.28984	1.49785	2.07071	2.01987	1.02517
[truncated: 13,664 more rows]

## Sheet: Table S4
Table S4. Chromosomal distribution of genes with significantly sex-biased expression (q-value<0.05 for Cuffdiff) in larvae and pupae. The P values indicating deficit of male-biased genes on the X chromosome were computed using Fisher’s exact test. The patterns do not change for different values of the expression thresholds (results not shown).
[truncated: 6 more rows]

[truncated: 3 more sheets: Table S5, Table S6, Table S7]
